# Supplementary material for: Next-generation freshwater bioassessment: eDNA metabarcoding with a conserved metazoan primer reveals species-rich and reservoir-specific communities
Source: R Soc Open Sci. 2016 Nov 30;3(11):160635. doi: 10.1098/rsos.160635 (PMC5180151; doi:10.1098/rsos.160635)
Supplement: Supplementary_File_1 [file rsos160635supp2.txt]

motu_name	BK1B	BK1S	BK2B	BK2S	BK3B	BK3S	BK4B	BK4S	BK5B	BK5S	BK6B	BK6S	BK7B	BK7S	PN1B	PN1S	PN2B	PN2S	PN3B	PN3S	PN4B	PN4S	PN5B	PN5S	PN6B	PN6S	PN7B	PN7S	identity	species	genus	family	order	class	phylum	flag
BKPN_water_nov15_COI_3_MOTU_1001	0	0	0	0	0	0	0	0	0	0	0	0	0	0	0	0	0	0	0	0	0	0	0	0	12	0	0	0	99.03		Thiara	Thiaridae		Gastropoda	Mollusca
BKPN_water_nov15_COI_3_MOTU_1002	0	0	0	0	0	0	0	0	0	0	0	0	0	0	0	0	0	12	0	0	0	0	0	0	0	0	0	0
BKPN_water_nov15_COI_3_MOTU_1003	0	0	0	0	0	0	0	0	0	0	0	0	0	0	0	0	0	0	0	0	0	0	0	11	0	0	0	0
BKPN_water_nov15_COI_3_MOTU_1004	0	0	0	0	0	0	0	0	0	0	0	0	0	17	0	0	0	0	0	0	0	0	0	0	0	0	0	0
BKPN_water_nov15_COI_3_MOTU_1005	0	0	0	0	0	0	0	0	0	0	0	0	0	0	0	0	0	0	0	0	0	0	0	10	0	0	0	0
BKPN_water_nov15_COI_3_MOTU_1006	0	0	0	0	0	0	0	0	0	0	0	0	0	15	0	0	0	0	0	0	0	0	0	0	0	0	0	0	99.681			Culicidae	Diptera	Insecta	Arthropoda
BKPN_water_nov15_COI_3_MOTU_1007	0	0	0	0	0	0	0	0	0	0	0	0	0	0	0	0	0	0	0	0	0	0	0	14	0	0	0	0	100	Ablabesmyia hillitype	Ablabesmyia	Chironomidae	Diptera	Insecta	Arthropoda
BKPN_water_nov15_COI_3_MOTU_1008	0	0	0	0	0	0	0	0	0	0	0	0	0	0	0	0	0	0	0	0	0	0	0	0	0	10	0	0
BKPN_water_nov15_COI_3_MOTU_1009	0	0	0	0	0	0	0	0	0	0	0	0	0	0	0	0	0	0	0	0	0	0	0	0	0	0	0	12
BKPN_water_nov15_COI_3_MOTU_1010	0	0	0	0	0	0	0	0	0	0	0	0	0	0	0	0	0	0	0	0	0	0	0	16	0	0	0	0
BKPN_water_nov15_COI_3_MOTU_1011	0	0	0	0	0	0	0	0	0	0	0	0	0	0	0	0	0	0	0	0	0	0	0	0	12	0	0	0	100	Polypedilum griseoguttatum	Polypedilum	Chironomidae	Diptera	Insecta	Arthropoda
BKPN_water_nov15_COI_3_MOTU_1012	19	0	0	0	0	0	0	0	0	0	0	0	0	0	0	0	0	0	0	0	0	0	0	0	0	0	0	0
BKPN_water_nov15_COI_3_MOTU_1013	0	0	0	0	0	0	0	0	0	0	0	0	0	0	10	0	0	0	0	0	0	0	0	0	0	0	0	0
BKPN_water_nov15_COI_3_MOTU_1014	0	0	0	0	0	0	26	0	0	0	0	0	0	0	0	0	0	0	0	0	0	0	0	0	0	0	0	0
BKPN_water_nov15_COI_3_MOTU_1015	0	0	0	0	0	15	0	0	0	0	0	0	0	0	0	0	0	0	0	0	0	0	0	0	0	0	0	0	99.681			Culicidae	Diptera	Insecta	Arthropoda
BKPN_water_nov15_COI_3_MOTU_1016	0	0	0	0	0	0	0	0	0	0	0	15	0	0	0	0	0	0	0	0	0	0	0	0	0	0	0	0
BKPN_water_nov15_COI_3_MOTU_1017	0	0	0	0	0	0	0	0	0	0	0	0	0	0	0	0	0	0	0	13	0	0	0	0	0	0	0	0	100				Diptera	Insecta	Arthropoda
BKPN_water_nov15_COI_3_MOTU_1018	0	0	0	0	0	0	0	0	0	0	0	0	0	0	0	0	0	0	0	0	13	0	0	0	0	0	0	0
BKPN_water_nov15_COI_3_MOTU_1019	0	0	0	0	0	0	0	0	0	0	0	0	0	0	0	0	0	0	0	0	0	0	0	0	0	12	0	0	98.01	Amphilophus labiatus	Amphilophus	Cichlidae	Perciformes	Actinopterygii	Chordata
BKPN_water_nov15_COI_3_MOTU_1020	0	0	0	0	0	0	0	13	0	0	0	0	0	0	0	0	0	0	0	0	0	0	0	0	0	0	0	0
BKPN_water_nov15_COI_3_MOTU_1021	0	0	0	0	0	0	0	0	0	23	0	0	0	0	0	0	0	0	0	0	0	0	0	0	0	0	0	0	100	Aethriamanta brevipennis	Aethriamanta	Libellulidae	Odonata	Insecta	Arthropoda	s
BKPN_water_nov15_COI_3_MOTU_1022	0	0	0	0	0	0	0	0	0	0	0	0	0	197	0	0	0	0	0	0	0	0	0	0	0	0	0	0
BKPN_water_nov15_COI_3_MOTU_1023	0	0	0	0	0	0	0	0	0	0	0	0	0	0	0	0	0	0	0	0	0	0	0	40	0	0	0	0	98.73	Cerebratulus longiceps	Cerebratulus	Cerebratulidae	Heteronemertea	Anopla	Nemertea
BKPN_water_nov15_COI_3_MOTU_1024	0	0	0	0	0	10	0	0	0	0	0	0	0	0	0	0	0	0	0	0	0	0	0	0	0	0	0	0	100		Technomyrmex	Formicidae	Hymenoptera	Insecta	Arthropoda
BKPN_water_nov15_COI_3_MOTU_1025	0	0	0	0	0	0	0	0	0	0	0	0	0	0	0	0	10	0	0	0	0	0	0	0	0	0	0	0
BKPN_water_nov15_COI_3_MOTU_1026	0	0	0	0	0	0	0	0	0	0	0	20	0	0	0	0	0	0	0	0	0	0	0	0	0	0	0	0	100			Dolichopodidae	Diptera	Insecta	Arthropoda
BKPN_water_nov15_COI_3_MOTU_1027	0	0	0	0	0	0	0	0	0	0	0	33	0	0	0	0	0	0	0	0	0	0	0	0	0	0	0	0	100	Aedeomyia catasticta	Aedeomyia	Culicidae	Diptera	Insecta	Arthropoda
BKPN_water_nov15_COI_3_MOTU_1028	0	0	0	0	0	0	0	0	0	0	0	0	0	27	0	0	0	0	0	0	0	0	0	0	0	0	0	0	94.37						Arthropoda
BKPN_water_nov15_COI_3_MOTU_1029	0	0	0	0	0	0	0	23	0	0	0	0	0	0	0	0	0	0	0	0	0	0	0	0	0	0	0	0
BKPN_water_nov15_COI_3_MOTU_1030	0	0	0	0	0	0	0	13	0	0	0	0	0	0	0	0	0	0	0	0	0	0	0	0	0	0	0	0	92.22						Arthropoda
BKPN_water_nov15_COI_3_MOTU_1031	0	0	0	0	0	0	0	0	0	0	0	0	0	0	0	0	0	0	0	0	0	0	12	0	0	0	0	0	100			Phoridae	Diptera	Insecta	Arthropoda
BKPN_water_nov15_COI_3_MOTU_1032	0	0	0	0	0	0	0	0	0	0	0	0	0	0	0	0	11	0	0	0	0	0	0	0	0	0	0	0
BKPN_water_nov15_COI_3_MOTU_1033	0	0	0	0	0	0	0	0	0	0	0	0	0	0	0	0	0	0	0	0	0	0	13	0	0	0	0	0
BKPN_water_nov15_COI_3_MOTU_1034	0	0	0	0	0	12	0	0	0	0	0	0	0	0	0	0	0	0	0	0	0	0	0	0	0	0	0	0	100	Trachemys scripta	Trachemys	Emydidae	Testudines	Reptilia	Chordata
BKPN_water_nov15_COI_3_MOTU_1035	0	0	0	0	0	0	0	0	0	0	0	0	0	0	0	0	0	0	0	0	0	12	0	0	0	0	0	0
BKPN_water_nov15_COI_3_MOTU_1036	0	0	0	0	0	0	0	0	0	0	0	0	0	0	0	0	0	0	0	0	0	0	0	0	0	15	0	0	90.06						Arthropoda
BKPN_water_nov15_COI_3_MOTU_1037	0	0	0	0	0	0	0	0	0	0	0	24	0	0	0	0	0	0	0	0	0	0	0	0	0	0	0	0
BKPN_water_nov15_COI_3_MOTU_1038	0	0	0	0	0	0	0	0	0	0	0	0	0	0	0	0	0	0	0	0	0	0	0	26	0	0	0	0
BKPN_water_nov15_COI_3_MOTU_1039	0	0	0	0	0	0	0	0	0	0	10	0	0	0	0	0	0	0	0	0	0	0	0	0	0	0	0	0	100	Cyclestheria hislopi	Cyclestheria	Cyclestheriidae	Diplostraca	Branchiopoda	Arthropoda
BKPN_water_nov15_COI_3_MOTU_1040	0	0	0	0	0	0	53	0	0	0	0	0	0	0	0	0	0	0	0	0	0	0	0	0	0	0	0	0	97.32		Hydra	Hydridae	Anthoathecata	Hydrozoa	Cnidaria
BKPN_water_nov15_COI_3_MOTU_1041	0	0	0	0	0	0	0	0	0	0	0	0	0	0	0	0	0	0	13	0	0	0	0	0	0	0	0	0	91.36						Arthropoda
BKPN_water_nov15_COI_3_MOTU_1042	0	0	0	0	0	0	29	0	0	0	0	0	0	0	0	0	0	0	0	0	0	0	0	0	0	0	0	0
BKPN_water_nov15_COI_3_MOTU_1043	0	0	0	0	0	0	0	0	0	0	0	0	0	0	0	0	0	20	0	0	0	0	0	0	0	0	0	0
BKPN_water_nov15_COI_3_MOTU_1044	0	0	0	0	0	0	0	0	0	0	0	0	11	0	0	0	0	0	0	0	0	0	0	0	0	0	0	0	99.681	Agriocnemis femina	Agriocnemis	Coenagrionidae	Odonata	Insecta	Arthropoda
BKPN_water_nov15_COI_3_MOTU_1045	0	0	0	0	0	0	0	0	21	0	0	0	0	0	0	0	0	0	0	0	0	0	0	0	0	0	0	0	99.681	Anax guttatus	Anax	Aeshnidae	Odonata	Insecta	Arthropoda
BKPN_water_nov15_COI_3_MOTU_1046	0	0	0	0	0	0	82	0	0	0	0	0	0	0	0	0	0	0	0	0	0	0	0	0	0	0	0	0	100	Crocothemis servilia	Crocothemis	Libellulidae	Odonata	Insecta	Arthropoda
BKPN_water_nov15_COI_3_MOTU_1047	0	0	0	0	0	0	0	0	0	0	19	0	0	0	0	0	0	0	0	0	0	0	0	0	0	0	0	0
BKPN_water_nov15_COI_3_MOTU_1048	0	0	0	0	0	0	0	0	0	0	0	0	18	0	0	0	0	0	0	0	0	0	0	0	0	0	0	0	100			Phoridae	Diptera	Insecta	Arthropoda
BKPN_water_nov15_COI_3_MOTU_1049	0	0	0	0	0	0	0	0	0	0	0	0	0	0	0	0	0	0	0	0	0	0	0	0	10	0	0	0
BKPN_water_nov15_COI_3_MOTU_1050	0	0	0	0	0	0	0	0	0	0	0	115	0	0	0	0	0	0	0	0	0	0	0	0	0	0	0	0	92.05						Rotifera
BKPN_water_nov15_COI_3_MOTU_1051	0	0	0	0	0	0	0	12	0	0	0	0	0	0	0	0	0	0	0	0	0	0	0	0	0	0	0	0
BKPN_water_nov15_COI_3_MOTU_1052	0	0	0	0	0	0	0	0	0	0	0	0	0	0	0	0	0	0	0	0	0	0	0	21	0	0	0	0
BKPN_water_nov15_COI_3_MOTU_1053	0	0	0	0	0	0	0	0	0	0	0	11	0	0	0	0	0	0	0	0	0	0	0	0	0	0	0	0	100			Culicidae	Diptera	Insecta	Arthropoda
BKPN_water_nov15_COI_3_MOTU_1054	0	0	0	0	0	0	0	0	0	0	17	0	0	0	0	0	0	0	0	0	0	0	0	0	0	0	0	0	100	Ceriagrion cerinorubellum	Ceriagrion	Coenagrionidae	Odonata	Insecta	Arthropoda
BKPN_water_nov15_COI_3_MOTU_1055	0	0	0	0	0	0	0	0	0	0	0	0	0	283	0	0	0	0	0	0	0	0	0	0	0	0	0	0	99.681			Phoridae	Diptera	Insecta	Arthropoda
BKPN_water_nov15_COI_3_MOTU_1056	0	0	0	0	0	0	0	0	0	0	0	31	0	0	0	0	0	0	0	0	0	0	0	0	0	0	0	0	100			Culicidae	Diptera	Insecta	Arthropoda
BKPN_water_nov15_COI_3_MOTU_1057	0	0	0	0	0	0	0	0	0	0	0	12	0	0	0	0	0	0	0	0	0	0	0	0	0	0	0	0	100				Odonata	Insecta	Arthropoda
BKPN_water_nov15_COI_3_MOTU_1058	0	0	0	0	0	0	0	0	0	16	0	0	0	0	0	0	0	0	0	0	0	0	0	0	0	0	0	0
BKPN_water_nov15_COI_3_MOTU_1059	0	0	0	0	0	0	0	0	0	0	0	0	11	0	0	0	0	0	0	0	0	0	0	0	0	0	0	0	100			Asilidae	Diptera	Insecta	Arthropoda
BKPN_water_nov15_COI_3_MOTU_1060	0	0	0	0	0	0	0	0	0	0	0	0	0	0	0	0	0	0	0	0	0	0	0	0	10	0	0	0
BKPN_water_nov15_COI_3_MOTU_1061	0	0	0	0	0	0	0	0	0	0	0	0	0	23	0	0	0	0	0	0	0	0	0	0	0	0	0	0	100	Thinophilus simplex	Thinophilus	Dolichopodidae	Diptera	Insecta	Arthropoda	s
BKPN_water_nov15_COI_3_MOTU_1062	0	0	23	0	0	0	0	0	0	0	0	0	0	0	0	0	0	0	0	0	0	0	0	0	0	0	0	0	100			Dolichopodidae	Diptera	Insecta	Arthropoda
BKPN_water_nov15_COI_3_MOTU_1063	0	0	0	0	0	0	0	0	0	0	0	0	0	0	0	0	0	0	0	12	0	0	0	0	0	0	0	0	92.77						Arthropoda
BKPN_water_nov15_COI_3_MOTU_1064	0	0	0	0	30	0	0	0	0	0	0	0	0	0	0	0	0	0	0	0	0	0	0	0	0	0	0	0	94.17						Arthropoda
BKPN_water_nov15_COI_3_MOTU_1065	0	0	0	0	0	11	0	0	0	0	0	0	0	0	0	0	0	0	0	0	0	0	0	0	0	0	0	0	100			Entomobryidae	Entomobryomorpha	Entognatha	Arthropoda
BKPN_water_nov15_COI_3_MOTU_1066	0	0	0	0	31	0	0	0	0	0	0	0	0	0	0	0	0	0	0	0	0	0	0	0	0	0	0	0	90.96						Arthropoda
BKPN_water_nov15_COI_3_MOTU_1067	0	0	0	0	0	18	0	0	0	0	0	0	0	0	0	0	0	0	0	0	0	0	0	0	0	0	0	0	99.68			Cyphoderidae	Entomobryomorpha	Entognatha	Arthropoda
BKPN_water_nov15_COI_3_MOTU_1068	0	0	0	0	0	0	0	0	0	0	0	0	0	0	0	0	0	0	0	0	0	0	0	11	0	0	0	0
BKPN_water_nov15_COI_3_MOTU_1069	0	0	0	0	0	0	0	0	0	0	0	0	0	0	0	0	0	0	0	0	0	0	0	0	11	0	0	0
BKPN_water_nov15_COI_3_MOTU_1070	0	0	0	0	0	0	0	0	44	0	0	0	0	0	0	0	0	0	0	0	0	0	0	0	0	0	0	0	100	Archibasis melocyana	Archibasis	Coenagrionidae	Odonata	Insecta	Arthropoda	s
BKPN_water_nov15_COI_3_MOTU_1071	0	0	0	0	0	0	0	0	42	0	0	0	0	0	0	0	0	0	0	0	0	0	0	0	0	0	0	0	100	Trithemis festiva	Trithemis	Libellulidae	Odonata	Insecta	Arthropoda
BKPN_water_nov15_COI_3_MOTU_1072	0	11	0	0	0	0	0	0	0	0	0	0	0	0	0	0	0	0	0	0	0	0	0	0	0	0	0	0
BKPN_water_nov15_COI_3_MOTU_1073	0	0	0	0	0	0	0	0	0	0	0	38	0	0	0	0	0	0	0	0	0	0	0	0	0	0	0	0
BKPN_water_nov15_COI_3_MOTU_1074	0	0	0	0	41	0	0	0	0	0	0	0	0	0	0	0	0	0	0	0	0	0	0	0	0	0	0	0	100	Orchithemis prunians	Orchithemis	Libellulidae	Odonata	Insecta	Arthropoda	s
BKPN_water_nov15_COI_3_MOTU_1075	0	0	0	0	0	0	0	0	0	0	0	0	0	0	0	0	0	0	0	0	0	0	0	0	16	0	0	0
BKPN_water_nov15_COI_3_MOTU_1076	11	0	0	0	0	0	0	0	0	0	0	0	0	0	0	0	0	0	0	0	0	0	0	0	0	0	0	0	100	Hercostomus limosus	Hercostomus	Dolichopodidae	Diptera	Insecta	Arthropoda	s
BKPN_water_nov15_COI_3_MOTU_1077	0	0	0	14	0	0	0	0	0	0	0	0	0	0	0	0	0	0	0	0	0	0	0	0	0	0	0	0	90.29						Arthropoda
BKPN_water_nov15_COI_3_MOTU_1078	0	0	0	0	0	0	0	0	0	42	0	0	0	0	0	0	0	0	0	0	0	0	0	0	0	0	0	0	100						Nemertea
BKPN_water_nov15_COI_3_MOTU_1079	0	0	0	0	0	0	0	13	0	0	0	0	0	0	0	0	0	0	0	0	0	0	0	0	0	0	0	0
BKPN_water_nov15_COI_3_MOTU_1080	0	12	0	0	0	0	0	0	0	0	0	0	0	0	0	0	0	0	0	0	0	0	0	0	0	0	0	0
BKPN_water_nov15_COI_3_MOTU_1081	0	0	0	0	0	0	0	0	0	0	0	30	0	0	0	0	0	0	0	0	0	0	0	0	0	0	0	0	98.397	Culex pseudovishnui	Culex	Culicidae	Diptera	Insecta	Arthropoda
BKPN_water_nov15_COI_3_MOTU_1082	0	0	0	0	0	0	0	0	11	0	0	0	0	0	0	0	0	0	0	0	0	0	0	0	0	0	0	0
BKPN_water_nov15_COI_3_MOTU_1083	0	0	0	0	0	0	0	0	0	0	31	0	0	0	0	0	0	0	0	0	0	0	0	0	0	0	0	0	99.361	Epophthalmia vittigera	Epophthalmia	Macromiidae	Odonata	Insecta	Arthropoda	s
BKPN_water_nov15_COI_3_MOTU_1084	0	0	0	0	0	0	0	0	0	0	0	0	0	0	0	0	0	0	0	0	0	0	15	0	0	0	0	0
BKPN_water_nov15_COI_3_MOTU_1085	0	0	0	0	0	0	0	0	0	0	0	0	0	0	0	0	0	0	0	0	0	0	0	0	0	15	0	0
BKPN_water_nov15_COI_3_MOTU_1086	0	0	0	0	0	0	0	0	0	60	0	0	0	0	0	0	0	0	0	0	0	0	0	0	0	0	0	0
BKPN_water_nov15_COI_3_MOTU_1087	0	0	0	0	0	0	0	0	0	0	0	0	0	0	0	0	0	0	0	0	0	0	0	10	0	0	0	0
BKPN_water_nov15_COI_3_MOTU_1088	0	0	0	0	0	0	0	0	0	0	0	0	14	0	0	0	0	0	0	0	0	0	0	0	0	0	0	0	99.681	Polypedilum masudai	Polypedilum	Chironomidae	Diptera	Insecta	Arthropoda
BKPN_water_nov15_COI_3_MOTU_1089	0	0	0	0	0	0	0	0	0	0	0	0	0	0	0	0	0	0	0	0	0	0	0	0	0	10	0	0
BKPN_water_nov15_COI_3_MOTU_1090	0	0	0	0	0	0	63	0	0	0	0	0	0	0	0	0	0	0	0	0	0	0	0	0	0	0	0	0	91.36						Arthropoda
BKPN_water_nov15_COI_3_MOTU_1091	0	0	0	0	0	0	0	0	83	0	0	0	0	0	0	0	0	0	0	0	0	0	0	0	0	0	0	0	100		Ablabesmyia	Chironomidae	Diptera	Insecta	Arthropoda
BKPN_water_nov15_COI_3_MOTU_1092	0	0	0	11	0	0	0	0	0	0	0	0	0	0	0	0	0	0	0	0	0	0	0	0	0	0	0	0	99.681		Paratanytarsus	Chironomidae	Diptera	Insecta	Arthropoda
BKPN_water_nov15_COI_3_MOTU_1093	0	0	0	0	0	0	0	0	0	0	0	0	31	0	0	0	0	0	0	0	0	0	0	0	0	0	0	0	90.06						Arthropoda
BKPN_water_nov15_COI_3_MOTU_1094	0	0	0	0	0	0	0	0	0	0	0	0	0	0	0	0	0	0	0	13	0	0	0	0	0	0	0	0	91.67						Arthropoda
BKPN_water_nov15_COI_3_MOTU_1095	0	0	0	0	0	0	0	0	0	0	0	0	0	0	0	0	0	0	0	0	0	0	0	0	0	0	10	0
BKPN_water_nov15_COI_3_MOTU_1096	0	0	0	0	0	0	0	0	0	0	0	0	0	0	0	0	0	0	0	0	0	0	0	0	0	12	0	0
BKPN_water_nov15_COI_3_MOTU_1097	0	0	0	0	0	0	0	0	0	0	0	0	0	0	0	0	0	0	0	0	0	0	13	0	0	0	0	0
BKPN_water_nov15_COI_3_MOTU_1098	0	0	0	0	0	13	0	0	0	0	0	0	0	0	0	0	0	0	0	0	0	0	0	0	0	0	0	0
BKPN_water_nov15_COI_3_MOTU_1099	0	0	0	0	0	0	0	0	33	0	0	0	0	0	0	0	0	0	0	0	0	0	0	0	0	0	0	0
BKPN_water_nov15_COI_3_MOTU_1100	0	0	0	0	0	0	36	0	0	0	0	0	0	0	0	0	0	0	0	0	0	0	0	0	0	0	0	0	91.26						Arthropoda
BKPN_water_nov15_COI_3_MOTU_1101	0	0	0	0	0	0	0	0	0	0	0	0	0	0	0	0	0	0	0	0	0	0	0	0	0	10	0	0	98.11	Lecane bulla	Lecane	Lecanidae	Ploima	Monogononta	Rotifera
BKPN_water_nov15_COI_3_MOTU_1102	0	0	0	0	0	18	0	0	0	0	0	0	0	0	0	0	0	0	0	0	0	0	0	0	0	0	0	0	99.361			Entomobryidae	Entomobryomorpha	Entognatha	Arthropoda
BKPN_water_nov15_COI_3_MOTU_1103	0	0	0	0	0	0	0	0	0	0	0	0	0	0	0	0	0	0	0	0	0	0	12	0	0	0	0	0
BKPN_water_nov15_COI_3_MOTU_1104	0	0	0	0	0	0	0	0	0	0	0	0	0	0	0	0	0	0	0	0	0	0	0	0	17	0	0	0
BKPN_water_nov15_COI_3_MOTU_1105	0	0	0	0	0	0	0	0	0	0	0	13	0	0	0	0	0	0	0	0	0	0	0	0	0	0	0	0	100	Channa striata	Channa	Channidae	Anabantiformes	Actinopterygii	Chordata
BKPN_water_nov15_COI_3_MOTU_1106	0	0	0	0	0	0	0	0	0	13	0	0	0	0	0	0	0	0	0	0	0	0	0	0	0	0	0	0	100	Thiara scabra	Thiara	Thiaridae		Gastropoda	Mollusca
BKPN_water_nov15_COI_3_MOTU_1107	0	0	0	0	0	0	0	0	0	32	0	0	0	0	0	0	0	0	0	0	0	0	0	0	0	0	0	0	99.681	Diplacodes nebulosa	Diplacodes	Libellulidae	Odonata	Insecta	Arthropoda	s
BKPN_water_nov15_COI_3_MOTU_1108	0	0	0	0	0	0	0	0	0	0	0	23	0	0	0	0	0	0	0	0	0	0	0	0	0	0	0	0
BKPN_water_nov15_COI_3_MOTU_1109	0	0	0	0	0	0	0	0	0	0	0	0	0	0	0	0	0	0	0	0	0	0	0	13	0	0	0	0	100		Cladopelma	Chironomidae	Diptera	Insecta	Arthropoda
BKPN_water_nov15_COI_3_MOTU_1110	0	0	0	0	12	0	0	0	0	0	0	0	0	0	0	0	0	0	0	0	0	0	0	0	0	0	0	0	97.468	Lecane crepida	Lecane	Lecanidae	Ploima	Monogononta	Rotifera
BKPN_water_nov15_COI_3_MOTU_1111	0	0	0	0	0	0	24	0	0	0	0	0	0	0	0	0	0	0	0	0	0	0	0	0	0	0	0	0
BKPN_water_nov15_COI_3_MOTU_1112	0	39	0	0	0	0	0	0	0	0	0	0	0	0	0	0	0	0	0	0	0	0	0	0	0	0	0	0
BKPN_water_nov15_COI_3_MOTU_1113	0	0	0	0	0	0	0	0	0	0	0	0	0	0	0	0	0	0	0	0	0	0	0	0	0	0	0	16
BKPN_water_nov15_COI_3_MOTU_1114	0	0	0	0	0	0	0	0	36	0	0	0	0	0	0	0	0	0	0	0	0	0	0	0	0	0	0	0	95.79			Cichlidae	Perciformes	Actinopterygii	Chordata
BKPN_water_nov15_COI_3_MOTU_1115	0	0	0	0	0	13	0	0	0	0	0	0	0	0	0	0	0	0	0	0	0	0	0	0	0	0	0	0
BKPN_water_nov15_COI_3_MOTU_1116	0	0	0	0	0	0	0	0	0	0	0	0	0	0	0	0	0	0	0	0	0	0	0	0	14	0	0	0
BKPN_water_nov15_COI_3_MOTU_1117	0	0	0	0	0	0	0	0	0	0	0	0	0	22	0	0	0	0	0	0	0	0	0	0	0	0	0	0
BKPN_water_nov15_COI_3_MOTU_1118	0	0	0	0	0	0	0	16	0	0	0	0	0	0	0	0	0	0	0	0	0	0	0	0	0	0	0	0
BKPN_water_nov15_COI_3_MOTU_1119	0	0	0	0	0	0	47	0	0	0	0	0	0	0	0	0	0	0	0	0	0	0	0	0	0	0	0	0	100	Chironomus kiiensis	Chironomus	Chironomidae	Diptera	Insecta	Arthropoda
BKPN_water_nov15_COI_3_MOTU_1120	0	0	0	0	0	0	0	0	0	0	0	0	0	25	0	0	0	0	0	0	0	0	0	0	0	0	0	0
BKPN_water_nov15_COI_3_MOTU_1121	0	0	0	0	0	0	0	0	0	0	0	0	0	28	0	0	0	0	0	0	0	0	0	0	0	0	0	0	90.61						Arthropoda
BKPN_water_nov15_COI_3_MOTU_1122	0	0	0	0	0	11	0	0	0	0	0	0	0	0	0	0	0	0	0	0	0	0	0	0	0	0	0	0
BKPN_water_nov15_COI_3_MOTU_1123	0	0	0	0	0	0	0	0	0	0	0	0	68	0	0	0	0	0	0	0	0	0	0	0	0	0	0	0
BKPN_water_nov15_COI_3_MOTU_1124	0	0	0	0	0	0	0	0	0	19	0	0	0	0	0	0	0	0	0	0	0	0	0	0	0	0	0	0
BKPN_water_nov15_COI_3_MOTU_1125	0	0	0	0	0	0	0	0	0	78	0	0	0	0	0	0	0	0	0	0	0	0	0	0	0	0	0	0	100			Dolichopodidae	Diptera	Insecta	Arthropoda
BKPN_water_nov15_COI_3_MOTU_1126	0	0	0	0	0	0	0	0	0	0	0	0	0	0	0	0	0	0	0	0	0	0	0	0	11	0	0	0	100	Drepanostica quadrata	Drepanostica	Platystictidae	Odonata	Insecta	Arthropoda	s
BKPN_water_nov15_COI_3_MOTU_1127	0	0	0	0	0	0	0	0	0	0	0	0	0	0	0	0	0	0	0	0	0	0	16	0	0	0	0	0
BKPN_water_nov15_COI_3_MOTU_1128	0	0	0	0	0	0	0	0	0	0	0	0	10	0	0	0	0	0	0	0	0	0	0	0	0	0	0	0
BKPN_water_nov15_COI_3_MOTU_1129	0	0	0	0	0	0	0	0	0	0	0	0	0	0	0	0	0	0	0	0	0	0	11	0	0	0	0	0	99.681	Zyxomma petiolatum	Zyxomma	Libellulidae	Odonata	Insecta	Arthropoda
BKPN_water_nov15_COI_3_MOTU_1130	0	0	0	0	0	0	0	0	0	0	0	0	0	0	0	0	0	0	0	0	0	0	0	37	0	0	0	0	100			Formicidae	Hymenoptera	Insecta	Arthropoda
BKPN_water_nov15_COI_3_MOTU_1131	11	0	0	0	0	0	0	0	0	0	0	0	0	0	0	0	0	0	0	0	0	0	0	0	0	0	0	0
BKPN_water_nov15_COI_3_MOTU_1132	0	0	0	0	0	0	0	0	0	0	0	0	0	0	0	0	0	0	0	0	0	0	0	0	11	0	0	0	91.91						Arthropoda
BKPN_water_nov15_COI_3_MOTU_1133	11	0	0	0	0	0	0	0	0	0	0	0	0	0	0	0	0	0	0	0	0	0	0	0	0	0	0	0	99.681	Raphismia bispina	Raphismia	Libellulidae	Odonata	Insecta	Arthropoda	s
BKPN_water_nov15_COI_3_MOTU_1134	0	0	0	0	0	0	0	0	0	0	0	0	0	0	0	0	0	0	0	10	0	0	0	0	0	0	0	0
BKPN_water_nov15_COI_3_MOTU_1135	0	0	0	0	0	0	0	0	0	0	0	0	0	13	0	0	0	0	0	0	0	0	0	0	0	0	0	0	99.681			Culicidae	Diptera	Insecta	Arthropoda
BKPN_water_nov15_COI_3_MOTU_1136	0	0	0	10	0	0	0	0	0	0	0	0	0	0	0	0	0	0	0	0	0	0	0	0	0	0	0	0
BKPN_water_nov15_COI_3_MOTU_1137	0	0	0	0	0	0	0	0	0	0	0	0	11	0	0	0	0	0	0	0	0	0	0	0	0	0	0	0
BKPN_water_nov15_COI_3_MOTU_1138	0	0	0	0	0	0	0	0	0	0	0	0	0	0	0	0	0	0	0	0	0	0	10	0	0	0	0	0
BKPN_water_nov15_COI_3_MOTU_1139	0	0	0	0	0	0	0	0	0	0	0	10	0	0	0	0	0	0	0	0	0	0	0	0	0	0	0	0	95.47			Culicidae	Diptera	Insecta	Arthropoda
BKPN_water_nov15_COI_3_MOTU_1140	0	0	0	0	0	0	0	0	0	0	0	0	0	0	0	0	0	0	0	0	0	0	0	0	13	0	0	0	100	Neurigona angulata	Neurigona	Dolichopodidae	Diptera	Insecta	Arthropoda	s
BKPN_water_nov15_COI_3_MOTU_1141	0	0	0	0	0	0	32	0	0	0	0	0	0	0	0	0	0	0	0	0	0	0	0	0	0	0	0	0
BKPN_water_nov15_COI_3_MOTU_1142	0	0	0	0	0	0	0	0	0	0	0	0	0	17	0	0	0	0	0	0	0	0	0	0	0	0	0	0
BKPN_water_nov15_COI_3_MOTU_1143	0	0	0	0	0	0	10	0	0	0	0	0	0	0	0	0	0	0	0	0	0	0	0	0	0	0	0	0
BKPN_water_nov15_COI_3_MOTU_1144	0	0	0	0	0	0	18	0	0	0	0	0	0	0	0	0	0	0	0	0	0	0	0	0	0	0	0	0	100			Asilidae	Diptera	Insecta	Arthropoda
BKPN_water_nov15_COI_3_MOTU_1145	0	0	0	0	14	0	0	0	0	0	0	0	0	0	0	0	0	0	0	0	0	0	0	0	0	0	0	0
BKPN_water_nov15_COI_3_MOTU_1146	0	0	0	0	0	0	0	24	0	0	0	0	0	0	0	0	0	0	0	0	0	0	0	0	0	0	0	0	100				Odonata	Insecta	Arthropoda
BKPN_water_nov15_COI_3_MOTU_1147	0	0	0	0	14	0	0	0	0	0	0	0	0	0	0	0	0	0	0	0	0	0	0	0	0	0	0	0
BKPN_water_nov15_COI_3_MOTU_1148	0	0	0	0	0	0	0	0	0	0	0	0	0	0	0	0	0	0	13	0	0	0	0	0	0	0	0	0	99.65				Diptera	Insecta	Arthropoda
BKPN_water_nov15_COI_3_MOTU_1149	0	0	0	0	0	0	20	0	0	0	0	0	0	0	0	0	0	0	0	0	0	0	0	0	0	0	0	0
BKPN_water_nov15_COI_3_MOTU_1150	0	0	0	0	0	0	0	0	0	0	0	0	0	19	0	0	0	0	0	0	0	0	0	0	0	0	0	0	99.038	Paraclius singaporensis	Paraclius	Dolichopodidae	Diptera	Insecta	Arthropoda	s
BKPN_water_nov15_COI_3_MOTU_1151	0	0	0	0	0	0	0	0	0	0	0	0	35	0	0	0	0	0	0	0	0	0	0	0	0	0	0	0	100	Poecilia reticulata	Poecilia	Poeciliidae	Cyprinodontiformes	Actinopterygii	Chordata
BKPN_water_nov15_COI_3_MOTU_1152	14	0	0	0	0	0	0	0	0	0	0	0	0	0	0	0	0	0	0	0	0	0	0	0	0	0	0	0
BKPN_water_nov15_COI_3_MOTU_1153	0	0	0	0	0	0	0	0	0	0	0	0	0	0	0	0	0	0	0	0	0	0	12	0	0	0	0	0
BKPN_water_nov15_COI_3_MOTU_1154	0	0	0	0	0	0	0	0	0	0	0	0	10	0	0	0	0	0	0	0	0	0	0	0	0	0	0	0	100	Ischnura senegalensis	Ischnura	Coenagrionidae	Odonata	Insecta	Arthropoda
BKPN_water_nov15_COI_3_MOTU_1155	11	0	0	0	0	0	0	0	0	0	0	0	0	0	0	0	0	0	0	0	0	0	0	0	0	0	0	0	100			Phoridae	Diptera	Insecta	Arthropoda
BKPN_water_nov15_COI_3_MOTU_1156	0	0	0	0	0	25	0	0	0	0	0	0	0	0	0	0	0	0	0	0	0	0	0	0	0	0	0	0
BKPN_water_nov15_COI_3_MOTU_1157	0	0	0	0	0	0	0	0	0	0	0	0	0	0	0	0	0	0	0	0	0	0	0	0	0	15	0	0
BKPN_water_nov15_COI_3_MOTU_1158	0	0	0	0	0	0	0	0	0	0	16	0	0	0	0	0	0	0	0	0	0	0	0	0	0	0	0	0
BKPN_water_nov15_COI_3_MOTU_1159	0	0	0	0	0	0	0	0	0	0	0	0	0	0	0	0	0	0	0	0	0	0	0	17	0	0	0	0
BKPN_water_nov15_COI_3_MOTU_1160	0	0	0	0	0	0	0	0	0	0	0	0	0	0	0	0	0	0	0	0	0	0	10	0	0	0	0	0	100	Parambassis siamensis	Parambassis	Ambassidae	Perciformes	Actinopterygii	Chordata
BKPN_water_nov15_COI_3_MOTU_1161	0	0	0	0	0	0	0	70	0	0	0	0	0	0	0	0	0	0	0	0	0	0	0	0	0	0	0	0	100	Tyriobapta torrida	Tyriobapta	Libellulidae	Odonata	Insecta	Arthropoda	s
BKPN_water_nov15_COI_3_MOTU_1162	0	0	0	0	0	0	0	0	0	0	0	0	0	0	0	0	0	0	0	0	0	0	15	0	0	0	0	0
BKPN_water_nov15_COI_3_MOTU_1163	0	0	0	0	0	0	0	0	0	0	0	0	0	0	0	0	0	0	0	0	0	0	0	11	0	0	0	0	100				Diptera	Insecta	Arthropoda
BKPN_water_nov15_COI_3_MOTU_1164	0	0	0	0	0	0	0	0	0	0	0	0	0	0	0	0	0	0	23	0	0	0	0	0	0	0	0	0	100	Cricotopus albitarsis	Cricotopus	Chironomidae	Diptera	Insecta	Arthropoda
BKPN_water_nov15_COI_3_MOTU_1165	0	0	0	0	0	0	0	0	0	34	0	0	0	0	0	0	0	0	0	0	0	0	0	0	0	0	0	0
BKPN_water_nov15_COI_3_MOTU_1166	0	0	0	0	0	0	0	0	0	0	0	0	0	0	0	0	0	0	0	0	0	0	17	0	0	0	0	0
BKPN_water_nov15_COI_3_MOTU_1167	0	0	0	0	0	0	0	0	0	0	0	0	0	0	0	0	0	0	11	0	0	0	0	0	0	0	0	0	91.81						Arthropoda
BKPN_water_nov15_COI_3_MOTU_1168	0	0	0	0	0	0	0	0	0	0	0	0	0	0	0	0	0	0	0	0	0	0	10	0	0	0	0	0	90.82						Chordata
BKPN_water_nov15_COI_3_MOTU_1169	0	0	0	0	0	0	0	0	0	0	0	0	0	84	0	0	0	0	0	0	0	0	0	0	0	0	0	0
BKPN_water_nov15_COI_3_MOTU_1170	0	0	0	0	16	0	0	0	0	0	0	0	0	0	0	0	0	0	0	0	0	0	0	0	0	0	0	0	100			Phoridae	Diptera	Insecta	Arthropoda
BKPN_water_nov15_COI_3_MOTU_1171	0	0	0	13	0	0	0	0	0	0	0	0	0	0	0	0	0	0	0	0	0	0	0	0	0	0	0	0	100	Prodasineura collaris	Prodasineura	Protoneuridae	Odonata	Insecta	Arthropoda	s
BKPN_water_nov15_COI_3_MOTU_1172	0	0	0	0	0	0	0	0	0	0	0	0	0	0	0	0	35	0	0	0	0	0	0	0	0	0	0	0
BKPN_water_nov15_COI_3_MOTU_1173	0	0	0	0	0	0	0	0	0	0	0	0	19	0	0	0	0	0	0	0	0	0	0	0	0	0	0	0	100		Cricotopus	Chironomidae	Diptera	Insecta	Arthropoda
BKPN_water_nov15_COI_3_MOTU_1174	0	0	0	0	0	0	105	0	0	0	0	0	0	0	0	0	0	0	0	0	0	0	0	0	0	0	0	0	100	Prodasineura interrupta	Prodasineura	Protoneuridae	Odonata	Insecta	Arthropoda
BKPN_water_nov15_COI_3_MOTU_1175	0	0	0	29	0	0	0	0	0	0	0	0	0	0	0	0	0	0	0	0	0	0	0	0	0	0	0	0	99.671	Conomurex luhuanus	Conomurex	Strombidae		Gastropoda	Mollusca
BKPN_water_nov15_COI_3_MOTU_1176	0	0	0	0	0	0	0	0	0	0	0	0	0	0	0	0	0	0	0	0	0	0	12	0	0	0	0	0
BKPN_water_nov15_COI_3_MOTU_1177	0	0	0	0	0	0	0	0	0	0	0	0	0	0	0	0	0	0	0	0	0	0	0	10	0	0	0	0
BKPN_water_nov15_COI_3_MOTU_1178	0	0	0	0	0	0	0	0	0	0	0	0	0	27	0	0	0	0	0	0	0	0	0	0	0	0	0	0	99.681	Orthetrum sabina	Orthetrum	Libellulidae	Odonata	Insecta	Arthropoda
BKPN_water_nov15_COI_3_MOTU_1179	0	0	0	0	43	0	0	0	0	0	0	0	0	0	0	0	0	0	0	0	0	0	0	0	0	0	0	0	100	Procladius choreus	Procladius	Chironomidae	Diptera	Insecta	Arthropoda
BKPN_water_nov15_COI_3_MOTU_1180	0	0	0	0	0	0	0	0	0	0	26	0	0	0	0	0	0	0	0	0	0	0	0	0	0	0	0	0	100	Quantula striata	Quantula	Dyakiidae		Gastropoda	Mollusca
BKPN_water_nov15_COI_3_MOTU_1181	0	0	0	0	10	0	0	0	0	0	0	0	0	0	0	0	0	0	0	0	0	0	0	0	0	0	0	0	99.17					Arachnida	Arthropoda
BKPN_water_nov15_COI_3_MOTU_1182	0	0	0	0	0	0	0	0	0	0	0	0	27	0	0	0	0	0	0	0	0	0	0	0	0	0	0	0
BKPN_water_nov15_COI_3_MOTU_1183	0	14	0	0	0	0	0	0	0	0	0	0	0	0	0	0	0	0	0	0	0	0	0	0	0	0	0	0	100	Oreochromis mossambicus	Oreochromis	Cichlidae	Perciformes	Actinopterygii	Chordata
BKPN_water_nov15_COI_3_MOTU_1184	0	0	0	0	0	0	0	0	16	0	0	0	0	0	0	0	0	0	0	0	0	0	0	0	0	0	0	0	100	Pomacea maculata	Pomacea	Ampullariidae		Gastropoda	Mollusca
BKPN_water_nov15_COI_3_MOTU_1185	0	0	0	0	0	0	0	0	0	0	0	0	0	0	0	0	0	0	0	0	0	0	0	0	0	20	0	0
BKPN_water_nov15_COI_3_MOTU_1186	0	0	0	0	0	0	0	0	0	43	0	0	0	0	0	0	0	0	0	0	0	0	0	0	0	0	0	0
BKPN_water_nov15_COI_3_MOTU_1187	0	0	0	0	11	0	0	0	0	0	0	0	0	0	0	0	0	0	0	0	0	0	0	0	0	0	0	0	100		Camponotus	Formicidae	Hymenoptera	Insecta	Arthropoda
BKPN_water_nov15_COI_3_MOTU_1188	0	0	0	0	0	0	0	0	0	0	0	0	0	0	0	0	0	0	0	0	0	0	0	0	28	0	0	0	100	Agriocnemis rubescens	Agriocnemis	Coenagrionidae	Odonata	Insecta	Arthropoda	s
BKPN_water_nov15_COI_3_MOTU_1189	0	0	0	0	0	0	0	0	0	0	23	0	0	0	0	0	0	0	0	0	0	0	0	0	0	0	0	0	99.681	Prodasineura humeralis	Prodasineura	Protoneuridae	Odonata	Insecta	Arthropoda
BKPN_water_nov15_COI_3_MOTU_1190	0	0	0	0	0	0	0	0	0	0	0	0	0	0	0	0	0	0	0	0	0	0	0	0	10	0	0	0
BKPN_water_nov15_COI_3_MOTU_1191	0	0	0	0	12	0	0	0	0	0	0	0	0	0	0	0	0	0	0	0	0	0	0	0	0	0	0	0	99.681			Dolichopodidae	Diptera	Insecta	Arthropoda
BKPN_water_nov15_COI_3_MOTU_1192	0	0	0	0	0	0	0	0	0	10	0	0	0	0	0	0	0	0	0	0	0	0	0	0	0	0	0	0
BKPN_water_nov15_COI_3_MOTU_1193	0	0	0	0	0	0	0	0	0	0	0	0	0	0	0	0	0	0	0	0	0	0	0	0	0	11	0	0
BKPN_water_nov15_COI_3_MOTU_1194	0	0	0	0	0	0	0	0	0	0	0	0	0	0	0	0	0	0	0	0	0	0	0	0	0	16	0	0
BKPN_water_nov15_COI_3_MOTU_1195	0	0	0	0	0	0	0	0	0	0	0	0	0	0	0	0	0	0	0	0	0	0	14	0	0	0	0	0
BKPN_water_nov15_COI_3_MOTU_1196	0	0	0	0	35	0	0	0	0	0	0	0	0	0	0	0	0	0	0	0	0	0	0	0	0	0	0	0	100	Tarebia granifera	Tarieba	Thiaridae		Gastropoda	Mollusca
BKPN_water_nov15_COI_3_MOTU_1197	0	0	0	0	0	0	0	0	0	0	0	28	0	0	0	0	0	0	0	0	0	0	0	0	0	0	0	0
BKPN_water_nov15_COI_3_MOTU_1198	0	0	0	0	0	0	0	14	0	0	0	0	0	0	0	0	0	0	0	0	0	0	0	0	0	0	0	0
BKPN_water_nov15_COI_3_MOTU_1199	0	0	0	0	0	67	0	0	0	0	0	0	0	0	0	0	0	0	0	0	0	0	0	0	0	0	0	0
BKPN_water_nov15_COI_3_MOTU_1200	0	0	0	0	0	23	0	0	0	0	0	0	0	0	0	0	0	0	0	0	0	0	0	0	0	0	0	0	99.042	Amphicnemis gracilis	Amphicnemis	Coenagrionidae	Odonata	Insecta	Arthropoda	s
BKPN_water_nov15_COI_3_MOTU_1201	0	0	0	0	0	0	0	0	0	0	0	0	0	0	0	0	0	0	0	0	0	0	0	17	0	0	0	0
BKPN_water_nov15_COI_3_MOTU_1202	0	0	0	0	0	0	179	0	137	0	45	33	13	0	0	0	0	0	0	0	0	0	10	0	0	0	0	0
BKPN_water_nov15_COI_3_MOTU_1203	0	0	0	0	56	0	977	0	332	0	16	42	221	0	0	0	0	0	0	0	0	0	0	0	0	0	0	0
BKPN_water_nov15_COI_3_MOTU_1204	23	0	0	0	0	0	0	0	100	0	0	0	0	0	0	0	0	0	0	0	0	0	0	0	0	0	0	0
BKPN_water_nov15_COI_3_MOTU_1205	0	15	0	0	20	30	73	0	37	113	0	0	27	0	0	0	0	0	0	0	0	0	0	0	0	0	0	0	100	Pseudogobiopsis oligactis	Pseudogobiopsis	Gobiidae	Perciformes	Actinopterygii	Chordata
BKPN_water_nov15_COI_3_MOTU_1206	0	0	0	0	0	0	0	0	0	0	0	0	0	0	0	0	0	0	0	0	43	0	10	20	57	0	11	127
BKPN_water_nov15_COI_3_MOTU_1207	0	0	0	0	0	0	0	0	0	0	0	0	0	0	0	55	0	48	60	12	225	55	62	478	486	312	25	565
BKPN_water_nov15_COI_3_MOTU_1208	0	0	0	0	0	0	0	0	0	0	0	0	0	0	0	0	0	22	0	108	0	13	20	206	12	100	0	0	100		Cladotanytarsus	Chironomidae	Diptera	Insecta	Arthropoda
BKPN_water_nov15_COI_3_MOTU_1209	0	0	0	0	0	0	0	0	75	307	0	0	0	0	0	0	0	0	0	0	0	0	0	0	0	0	0	0	93.83						Arthropoda
BKPN_water_nov15_COI_3_MOTU_1210	0	0	0	0	0	0	0	0	0	0	0	163	0	0	0	0	0	0	0	0	0	0	0	0	0	0	0	0	91.36						Arthropoda
BKPN_water_nov15_COI_3_MOTU_1211	0	0	0	0	434	0	0	0	0	0	0	0	529	0	0	0	0	0	0	0	0	0	0	0	0	0	0	0
BKPN_water_nov15_COI_3_MOTU_1212	13	0	0	0	11	0	186	0	533	0	0	0	163	0	0	0	0	0	0	0	0	0	0	0	0	0	0	0
BKPN_water_nov15_COI_3_MOTU_1213	57	0	0	0	0	0	0	0	41	79	12	128	14	0	0	0	0	0	0	0	0	15	16	89	43	73	0	0
BKPN_water_nov15_COI_3_MOTU_1214	0	0	0	0	0	0	0	0	0	0	0	0	0	0	0	0	0	0	0	0	0	0	0	12	30	0	0	0
BKPN_water_nov15_COI_3_MOTU_1215	0	0	0	0	0	0	0	0	0	0	0	0	0	0	0	0	0	0	18	0	0	0	0	196	14	10	11	0
BKPN_water_nov15_COI_3_MOTU_1216	141	0	0	0	0	0	0	0	0	79	0	0	515	0	0	0	0	0	0	0	0	0	0	0	0	0	0	0
BKPN_water_nov15_COI_3_MOTU_1217	0	0	0	0	46	0	0	0	0	0	0	0	42	0	0	0	0	0	0	0	0	0	0	0	0	0	0	0	90.12						Arthropoda
BKPN_water_nov15_COI_3_MOTU_1218	0	0	0	0	50	0	0	0	0	0	0	0	0	0	0	0	0	0	0	0	0	0	0	0	0	0	0	0
BKPN_water_nov15_COI_3_MOTU_1219	0	0	20	11	24	0	262	23	133	65	132	0	31	0	0	0	0	0	0	0	0	0	0	0	0	0	0	0
BKPN_water_nov15_COI_3_MOTU_1220	0	0	0	0	10	112	0	0	0	0	0	0	0	0	0	0	0	0	0	0	0	0	0	0	0	0	0	0
BKPN_water_nov15_COI_3_MOTU_1221	0	0	0	0	0	0	0	0	0	0	0	0	0	0	0	0	0	48	0	139	0	76	0	0	0	0	0	0
BKPN_water_nov15_COI_3_MOTU_1222	0	0	0	0	0	0	0	0	0	0	0	0	0	0	0	0	0	0	15	0	0	0	77	0	43	0	0	0
BKPN_water_nov15_COI_3_MOTU_1223	0	0	0	0	0	0	0	0	0	0	0	107	0	0	0	0	0	0	0	0	0	0	0	0	0	0	0	0	100	Cichlasoma urophthalmum	Cichlasoma	Cichlidae	Perciformes	Actinopterygii	Chordata
BKPN_water_nov15_COI_3_MOTU_1224	0	0	0	0	0	0	91	14	0	98	0	0	0	0	0	0	0	0	0	0	0	0	0	0	0	0	0	0
BKPN_water_nov15_COI_3_MOTU_1225	0	0	0	0	0	0	0	0	0	0	0	0	0	0	13	0	0	0	0	0	0	0	0	0	20	0	0	0
BKPN_water_nov15_COI_3_MOTU_1226	0	0	0	0	0	0	0	0	59	66	0	0	0	0	0	13	0	0	0	0	0	0	0	0	0	0	0	0
BKPN_water_nov15_COI_3_MOTU_1227	12	0	0	0	0	0	0	0	0	0	0	0	0	50	0	0	0	0	0	0	0	0	0	0	0	0	0	0
BKPN_water_nov15_COI_3_MOTU_1228	0	0	11	0	0	0	0	0	21	0	0	0	0	0	0	0	0	0	0	0	0	0	0	0	0	0	0	0
BKPN_water_nov15_COI_3_MOTU_1229	0	0	0	0	0	0	0	0	0	0	0	0	0	0	0	0	0	0	0	0	4198	0	0	0	0	0	0	0
BKPN_water_nov15_COI_3_MOTU_1230	0	0	0	0	0	0	58	0	0	0	0	0	46	0	0	0	0	0	0	0	0	0	0	0	0	0	0	0
BKPN_water_nov15_COI_3_MOTU_1231	0	0	0	0	0	0	0	0	0	0	0	0	0	0	0	0	0	0	0	0	0	0	63	13	14	0	0	0
BKPN_water_nov15_COI_3_MOTU_1232	0	0	0	0	0	0	0	0	0	0	0	0	0	0	10	0	0	0	0	0	0	0	23	0	10	35	0	0
BKPN_water_nov15_COI_3_MOTU_1233	0	0	16	0	43	35	0	0	148	0	0	0	85	0	0	0	0	0	0	0	0	0	0	0	0	0	0	0
BKPN_water_nov15_COI_3_MOTU_1234	0	0	0	0	0	0	0	0	0	0	0	0	0	0	0	0	0	0	0	0	0	0	0	0	0	0	0	101
BKPN_water_nov15_COI_3_MOTU_1235	0	0	0	0	0	0	0	0	0	0	0	0	0	0	0	0	0	0	0	0	0	0	60	31	73	0	0	0
BKPN_water_nov15_COI_3_MOTU_1236	0	0	0	0	0	30	0	0	0	11	0	0	0	0	0	0	0	0	0	0	0	0	0	0	0	0	0	0
BKPN_water_nov15_COI_3_MOTU_1237	0	0	0	0	0	0	141	0	0	0	0	0	0	0	0	0	0	0	0	0	0	0	0	0	0	0	0	0
BKPN_water_nov15_COI_3_MOTU_1238	0	0	0	0	0	0	0	0	41	0	0	0	0	0	0	0	0	0	0	0	0	0	0	0	0	0	0	0
BKPN_water_nov15_COI_3_MOTU_1239	0	0	0	19	0	14	0	35	42	141	0	30	0	0	0	0	0	0	0	0	0	0	102	10	0	0	0	706	100	Cichla temensis	Cichla	Cichlidae	Perciformes	Actinopterygii	Chordata
BKPN_water_nov15_COI_3_MOTU_1240	0	0	0	0	0	0	0	0	0	39	0	0	0	0	0	0	10	0	0	0	0	0	20	0	10	0	0	0
BKPN_water_nov15_COI_3_MOTU_1241	15	0	0	0	0	10	0	0	0	0	27	0	0	0	0	0	0	0	0	11	0	0	0	0	0	0	0	10	100			Formicidae	Hymenoptera	Insecta	Arthropoda
BKPN_water_nov15_COI_3_MOTU_1242	0	0	0	0	0	0	0	0	0	0	0	0	0	0	0	46	0	0	0	0	0	0	0	0	0	0	0	0
BKPN_water_nov15_COI_3_MOTU_1243	25	0	0	0	22	12	183	0	83	100	0	34	61	0	0	0	0	0	0	0	0	0	0	0	0	0	0	0
BKPN_water_nov15_COI_3_MOTU_1244	0	0	0	0	0	0	0	0	0	0	0	222	0	0	0	0	0	0	0	0	0	0	0	0	0	0	0	0
BKPN_water_nov15_COI_3_MOTU_1245	0	0	0	0	0	0	0	0	0	0	0	0	0	0	0	0	0	0	0	0	0	0	0	0	11	54	0	0
BKPN_water_nov15_COI_3_MOTU_1246	0	0	0	0	0	0	0	0	0	0	0	0	0	0	0	0	0	0	0	0	0	0	0	0	37	15	0	0
BKPN_water_nov15_COI_3_MOTU_1247	0	0	0	0	0	0	62	0	0	26	0	0	0	0	0	0	0	0	0	0	0	0	0	0	0	0	0	0
BKPN_water_nov15_COI_3_MOTU_1248	0	0	0	0	0	21	95	0	21	46	16	0	0	0	0	0	0	0	0	0	0	0	0	0	32	0	0	0
BKPN_water_nov15_COI_3_MOTU_1249	0	0	0	0	0	0	0	0	0	0	0	0	0	0	0	0	0	0	0	0	0	0	0	19	0	28	0	0	91.59						Annelida
BKPN_water_nov15_COI_3_MOTU_1250	0	0	0	0	0	0	0	0	0	0	0	0	0	0	0	0	0	0	0	0	0	0	0	0	47	0	0	0
BKPN_water_nov15_COI_3_MOTU_1251	0	0	0	0	0	0	0	0	0	0	0	0	0	0	0	509	0	0	0	0	0	0	13	0	0	0	0	0	90.61						Annelida
BKPN_water_nov15_COI_3_MOTU_1252	0	0	0	0	0	0	0	0	0	0	0	0	0	0	0	0	0	0	0	0	83	0	0	0	0	0	0	93	90.1						Rotifera
BKPN_water_nov15_COI_3_MOTU_1253	0	0	0	0	0	0	84	0	0	0	0	0	10	0	0	0	0	0	0	0	0	0	0	0	0	0	0	0
BKPN_water_nov15_COI_3_MOTU_1254	30	0	0	0	16	0	0	0	0	0	0	0	0	0	0	0	0	0	0	0	0	0	0	0	0	0	0	0
BKPN_water_nov15_COI_3_MOTU_1255	0	0	0	0	72	0	45	0	34	70	0	10	0	0	0	0	0	0	0	0	0	0	0	0	0	0	0	0
BKPN_water_nov15_COI_3_MOTU_1256	0	0	0	0	0	0	0	0	0	0	0	0	0	0	0	1212	0	61	0	0	0	22	0	0	0	0	0	0
BKPN_water_nov15_COI_3_MOTU_1257	0	0	0	13	0	0	0	0	19	99	32	0	0	0	0	0	0	0	0	0	0	0	0	0	0	0	0	0
BKPN_water_nov15_COI_3_MOTU_1258	0	0	0	0	0	0	0	0	0	0	0	0	0	0	0	0	0	0	0	0	0	0	0	0	24	0	0	0
BKPN_water_nov15_COI_3_MOTU_1259	0	0	0	0	0	0	82	0	150	99	0	0	0	0	0	0	0	0	0	0	0	0	0	11	0	0	0	0
BKPN_water_nov15_COI_3_MOTU_1260	54	0	0	0	0	0	0	0	52	0	0	0	48	0	0	0	0	0	0	0	0	0	0	0	0	0	0	0	99.042	Rhynocoris kumarii	Rhynocoris	Reduviidae	Hemiptera	Insecta	Arthropoda
BKPN_water_nov15_COI_3_MOTU_1261	0	0	0	0	0	0	0	0	0	41	0	72	0	0	0	0	0	0	0	0	0	0	0	0	0	0	0	0	90.94						Annelida
BKPN_water_nov15_COI_3_MOTU_1262	0	0	0	0	0	0	0	0	0	0	0	0	0	0	0	0	0	0	0	0	0	14	35	24	0	15	0	0
BKPN_water_nov15_COI_3_MOTU_1263	0	0	0	0	299	25	0	0	0	0	0	0	32	0	0	0	0	0	0	0	0	0	0	0	0	0	0	0	100	Oreochromis hybrid	Oreochromis	Cichlidae	Perciformes	Actinopterygii	Chordata
BKPN_water_nov15_COI_3_MOTU_1264	0	0	0	0	11	0	119	0	37	61	54	0	0	0	0	0	0	0	0	0	0	0	0	0	0	0	0	0
BKPN_water_nov15_COI_3_MOTU_1265	0	115	0	0	19	0	0	0	0	0	0	0	0	0	0	0	0	0	0	26	0	0	0	0	0	0	0	0	100			Formicidae	Hymenoptera	Insecta	Arthropoda
BKPN_water_nov15_COI_3_MOTU_1266	0	0	0	0	0	0	0	0	0	0	0	0	0	0	0	0	15	0	0	0	0	0	0	0	31	0	0	0	90.18						Annelida
BKPN_water_nov15_COI_3_MOTU_1267	0	0	0	14	0	0	0	0	0	0	0	0	10	0	0	0	0	0	14	0	0	25	0	0	0	14	0	0
BKPN_water_nov15_COI_3_MOTU_1268	0	0	0	0	0	0	0	0	0	0	0	0	0	0	0	0	0	0	0	0	0	0	10	0	39	0	0	0
BKPN_water_nov15_COI_3_MOTU_1269	0	0	74	0	0	0	0	0	0	0	0	0	0	0	0	0	0	0	0	0	0	0	0	0	0	0	0	0
BKPN_water_nov15_COI_3_MOTU_1270	0	0	0	0	41	0	0	0	0	26	0	0	0	0	0	0	0	0	0	0	0	0	0	0	0	0	0	0
BKPN_water_nov15_COI_3_MOTU_1271	0	0	0	0	0	0	0	0	0	43	70	0	0	0	0	0	0	0	0	0	0	0	0	0	0	0	0	0
BKPN_water_nov15_COI_3_MOTU_1272	0	0	0	0	0	0	0	0	0	0	0	0	0	0	0	0	0	0	0	0	0	0	0	0	28	0	0	0
BKPN_water_nov15_COI_3_MOTU_1273	0	0	0	0	0	0	0	0	0	0	0	0	0	0	0	0	0	0	0	0	0	0	12	13	10	0	0	0
BKPN_water_nov15_COI_3_MOTU_1274	0	0	0	0	0	0	267	0	0	0	0	17	21	0	0	0	0	0	0	0	0	0	0	0	0	0	0	0
BKPN_water_nov15_COI_3_MOTU_1275	0	0	0	0	0	0	0	0	0	0	0	0	0	0	0	0	0	0	0	0	0	0	15	11	0	0	0	0	91.32						Annelida
BKPN_water_nov15_COI_3_MOTU_1276	0	0	0	0	0	0	0	0	336	0	0	0	0	0	0	0	0	0	0	0	0	0	0	0	0	0	0	0
BKPN_water_nov15_COI_3_MOTU_1277	0	0	0	0	0	0	0	75	0	0	0	0	0	0	0	0	0	0	0	0	0	0	0	0	0	0	0	0
BKPN_water_nov15_COI_3_MOTU_1278	0	0	0	0	11	0	0	0	173	0	0	0	0	0	0	0	0	0	0	0	0	0	0	0	0	0	0	0
BKPN_water_nov15_COI_3_MOTU_1279	0	0	0	0	0	0	0	33	0	76	0	0	0	130	0	0	0	0	0	0	0	0	0	0	0	0	0	0
BKPN_water_nov15_COI_3_MOTU_1280	0	0	0	0	0	0	68	0	0	0	16	0	0	0	0	0	0	0	0	0	0	0	0	0	0	0	0	0
BKPN_water_nov15_COI_3_MOTU_1281	0	0	0	0	0	0	0	0	0	0	0	0	0	0	0	0	0	0	0	0	0	12	43	16	55	0	0	0
BKPN_water_nov15_COI_3_MOTU_1282	0	0	0	0	0	0	64	0	0	0	0	0	0	0	0	0	0	0	0	0	0	0	0	0	0	0	0	0
BKPN_water_nov15_COI_3_MOTU_1283	0	0	0	25	0	10	0	0	0	0	0	117	0	0	0	0	0	0	0	0	0	0	0	0	0	0	0	0
BKPN_water_nov15_COI_3_MOTU_1284	0	0	0	0	0	0	113	0	0	0	26	0	0	0	0	0	0	0	0	0	0	0	0	0	0	0	0	0
BKPN_water_nov15_COI_3_MOTU_1285	0	0	0	0	34	0	0	0	0	0	0	34	0	0	0	0	0	0	0	0	0	0	0	10	0	20	0	0
BKPN_water_nov15_COI_3_MOTU_1286	0	0	0	0	0	0	109	0	0	0	0	0	46	0	0	0	0	0	0	0	0	0	0	0	0	0	0	0
BKPN_water_nov15_COI_3_MOTU_1287	0	0	0	0	0	0	26	0	144	0	0	0	78	0	0	0	0	0	0	0	0	0	0	10	17	0	0	0	100	Craspedacusta sowerbyi	Craspedacusta	Olindiidae	Limnomedusae	Hydrozoa	Cnidaria
BKPN_water_nov15_COI_3_MOTU_1288	0	0	0	0	0	0	0	0	43	10	0	0	0	0	0	0	0	0	0	0	0	0	23	0	16	0	0	0
BKPN_water_nov15_COI_3_MOTU_1289	0	0	0	0	0	0	0	0	77	0	0	0	0	0	0	0	0	0	0	0	0	0	0	0	0	0	0	0
BKPN_water_nov15_COI_3_MOTU_1290	21	0	0	10	0	25	0	0	0	0	0	0	96	23	0	0	0	0	14	0	0	0	22	0	0	0	0	0	100	Thinophilus murphyi	Thinophilus	Dolichopodidae	Diptera	Insecta	Arthropoda	s
BKPN_water_nov15_COI_3_MOTU_1291	0	0	0	0	0	0	0	0	0	0	0	347	0	0	0	0	0	0	0	0	0	0	0	0	0	0	0	0
BKPN_water_nov15_COI_3_MOTU_1292	0	0	0	0	14	0	0	0	0	0	0	28	31	0	0	0	0	0	0	0	0	0	0	0	0	0	0	0	90.92						Annelida
BKPN_water_nov15_COI_3_MOTU_1293	0	0	0	0	0	0	0	0	0	0	0	0	0	0	0	0	0	0	0	0	0	0	0	31	0	23	0	0
BKPN_water_nov15_COI_3_MOTU_1294	0	0	0	0	0	0	0	0	0	0	287	0	70	0	0	0	0	0	0	0	0	0	0	0	0	0	0	0	100	Cichla orinocensis	Cichla	Cichlidae	Perciformes	Actinopterygii	Chordata
BKPN_water_nov15_COI_3_MOTU_1295	0	0	0	0	0	0	0	0	0	0	31	0	0	0	0	0	0	0	0	0	0	0	0	0	14	0	0	0	100			Dolichopodidae	Diptera	Insecta	Arthropoda
BKPN_water_nov15_COI_3_MOTU_1296	0	0	0	0	0	0	0	0	4728	0	0	0	0	0	0	0	0	0	0	0	0	0	0	0	0	0	0	0
BKPN_water_nov15_COI_3_MOTU_1297	0	0	0	0	0	0	33	0	0	0	0	0	12	0	0	0	0	0	0	0	0	0	0	0	0	0	0	0
BKPN_water_nov15_COI_3_MOTU_1298	0	0	0	0	0	0	0	0	0	0	0	0	0	0	0	0	0	0	23	0	0	0	0	0	53	0	0	11
BKPN_water_nov15_COI_3_MOTU_1299	0	0	0	0	80	14	0	0	0	0	0	0	32	170	0	0	0	0	0	0	0	0	0	0	0	0	0	0	100			Dolichopodidae	Diptera	Insecta	Arthropoda
BKPN_water_nov15_COI_3_MOTU_1300	0	0	0	0	0	0	0	0	0	0	0	0	0	0	0	0	0	0	0	0	0	0	0	10	10	27	0	0
BKPN_water_nov15_COI_3_MOTU_1301	0	0	0	0	0	0	0	0	0	0	0	0	12	24	0	0	0	0	0	0	0	0	0	0	0	0	0	0	100	Camacinia gigantea	Camacinia	Libellulidae	Odonata	Insecta	Arthropoda
BKPN_water_nov15_COI_3_MOTU_1302	0	0	0	0	0	0	0	0	222	17	0	0	0	0	0	0	0	0	0	0	0	0	0	0	0	0	0	0	100			Isotomidae	Entomobryomorpha	Entognatha	Arthropoda
BKPN_water_nov15_COI_3_MOTU_1303	0	0	0	0	0	0	0	0	0	0	0	0	0	0	0	0	0	0	0	0	0	0	36	0	0	0	11	0
BKPN_water_nov15_COI_3_MOTU_1304	0	0	0	0	0	0	48	0	0	0	0	0	0	0	0	0	0	0	0	0	0	0	0	0	0	0	0	0
BKPN_water_nov15_COI_3_MOTU_1305	0	0	0	0	0	0	0	0	0	0	0	0	0	0	0	0	0	0	0	0	0	0	0	47	0	0	0	0
BKPN_water_nov15_COI_3_MOTU_1306	0	0	0	0	0	0	0	0	0	0	30	0	16	0	0	0	0	0	0	0	0	0	0	0	0	0	0	0
BKPN_water_nov15_COI_3_MOTU_1307	0	0	0	0	0	0	0	0	0	30	0	0	0	0	0	0	0	0	0	0	0	0	0	0	0	0	0	0	94.37				Diptera	Insecta	Arthropoda
BKPN_water_nov15_COI_3_MOTU_1308	0	0	0	0	0	0	82	0	0	14	0	0	0	0	0	0	0	0	0	0	0	0	0	0	0	0	0	0
BKPN_water_nov15_COI_3_MOTU_1309	0	0	0	0	0	0	0	0	0	0	0	0	0	0	0	0	0	0	75	0	0	0	12	0	0	0	0	10
BKPN_water_nov15_COI_3_MOTU_1310	0	0	0	0	0	0	43	0	179	0	0	0	24	0	0	0	0	0	0	0	0	0	0	0	0	0	0	0
BKPN_water_nov15_COI_3_MOTU_1311	0	0	0	0	0	0	0	0	0	0	0	116	0	0	0	0	0	0	0	0	0	0	0	0	0	0	0	0
BKPN_water_nov15_COI_3_MOTU_1312	0	0	0	0	0	0	0	0	285	0	0	0	0	0	0	0	0	0	0	0	0	0	0	0	0	0	0	0
BKPN_water_nov15_COI_3_MOTU_1313	0	0	0	0	11	0	0	0	0	0	0	0	11	0	0	0	0	0	0	0	0	0	0	0	0	0	0	0
BKPN_water_nov15_COI_3_MOTU_1314	0	0	0	0	0	0	0	0	0	0	0	0	0	0	0	0	0	0	0	0	0	0	10	0	17	0	0	0	99.67			Tubificidae	Haplotaxida	Clitellata	Annelida
BKPN_water_nov15_COI_3_MOTU_1315	0	0	0	0	40	0	0	0	0	0	0	0	0	0	0	0	0	0	0	0	0	0	0	0	0	0	0	0
BKPN_water_nov15_COI_3_MOTU_1316	0	0	0	0	0	16	0	46	0	0	0	0	0	0	0	0	0	0	0	0	0	0	0	0	0	0	0	0
BKPN_water_nov15_COI_3_MOTU_1317	0	0	0	0	0	0	0	0	110	0	0	0	0	0	0	0	0	0	0	0	0	0	0	0	0	0	0	0
BKPN_water_nov15_COI_3_MOTU_1318	0	0	0	0	0	0	0	0	0	0	0	0	0	0	0	0	0	0	0	0	0	0	0	18	34	0	0	0
BKPN_water_nov15_COI_3_MOTU_1319	0	0	0	0	0	0	0	0	0	0	0	0	0	0	0	0	0	0	0	0	0	0	0	10	0	48	0	0
BKPN_water_nov15_COI_3_MOTU_1320	0	0	0	0	0	0	0	0	0	0	0	0	0	0	0	0	0	0	0	0	0	0	0	0	13	11	0	0
BKPN_water_nov15_COI_3_MOTU_1321	0	0	0	0	0	0	0	0	0	0	0	0	0	0	0	0	0	0	0	0	0	0	0	0	0	49	0	0
BKPN_water_nov15_COI_3_MOTU_1322	0	0	0	0	0	0	0	0	0	0	0	0	0	0	0	0	0	0	0	0	0	14	0	0	0	10	0	0
BKPN_water_nov15_COI_3_MOTU_1323	0	0	0	0	0	0	0	0	0	0	0	0	0	0	0	0	0	0	0	0	0	0	0	0	22	0	0	0	100			Dolichopodidae	Diptera	Insecta	Arthropoda
BKPN_water_nov15_COI_3_MOTU_1324	0	0	0	0	0	0	0	0	45	0	0	0	0	0	0	0	0	0	0	0	0	0	0	0	11	0	0	0	95.15			Planorbidae		Gastropoda	Mollusca
BKPN_water_nov15_COI_3_MOTU_1325	0	0	0	0	2882	0	4163	0	0	0	0	35	913	90	0	2425	0	0	0	244	4816	764	516	2577	202	1385	1225	7130
BKPN_water_nov15_COI_3_MOTU_1326	0	0	0	0	0	0	0	0	0	0	0	82	0	0	36	353	94	152	57	322	1476	258	307	411	581	252	332	1615
BKPN_water_nov15_COI_3_MOTU_1327	27	0	0	0	0	15	34	0	0	43	0	0	0	0	0	0	0	0	0	0	0	0	0	0	35	15	0	0	100	Acisoma panorpoides	Acisoma	Libellulidae	Odonata	Insecta	Arthropoda
BKPN_water_nov15_COI_3_MOTU_1328	30	0	0	0	0	11	0	0	18	0	0	26	0	0	0	0	0	0	0	0	0	2789	3139	5431	1101	3047	562	0	100	Oxyeleotris marmorata	Oxyeleotris	Eleotridae	Perciformes	Actinopterygii	Chordata
BKPN_water_nov15_COI_3_MOTU_1329	0	0	0	0	0	0	35	0	55	89	33	0	22	0	0	0	0	0	0	0	0	0	0	0	0	0	10	0
BKPN_water_nov15_COI_3_MOTU_1330	0	0	0	0	0	0	0	0	0	0	0	0	0	0	0	0	0	0	0	0	0	0	0	4741	0	0	0	0	98.06	Brachionus calyciflorus	Brachionus	Brachionidae	Ploima	Monogononta	Rotifera
BKPN_water_nov15_COI_3_MOTU_1331	0	0	0	0	0	0	0	0	0	0	0	0	22	0	0	0	111	0	34	0	0	0	0	0	105	11	0	0
BKPN_water_nov15_COI_3_MOTU_1332	0	0	0	0	0	0	0	0	0	0	0	0	0	0	0	0	0	0	0	0	0	0	15	72	51	0	0	0	90.61						Annelida
BKPN_water_nov15_COI_3_MOTU_1333	0	0	0	0	0	0	39	0	0	0	0	0	14	0	0	0	0	0	0	0	0	0	0	0	0	0	0	0
BKPN_water_nov15_COI_3_MOTU_1334	0	24	0	0	0	0	0	0	0	0	0	0	42	0	0	0	0	0	0	0	0	0	0	0	0	0	0	0	100			Dolichopodidae	Diptera	Insecta	Arthropoda
BKPN_water_nov15_COI_3_MOTU_1335	0	0	0	0	0	0	0	0	156	61	0	0	0	0	0	0	0	0	0	0	0	0	0	0	0	0	0	0	100	Physa acuta	Physa	Physidae		Gastropoda	Mollusca
BKPN_water_nov15_COI_3_MOTU_1336	0	0	0	0	783	0	1316	0	0	0	0	0	117	0	0	0	0	0	0	0	0	0	0	34	0	12	0	0
BKPN_water_nov15_COI_3_MOTU_1337	0	0	0	0	0	0	0	0	0	0	0	0	12	0	94	1029	0	98	921	811	5790	1387	840	362	1863	0	202	8959
BKPN_water_nov15_COI_3_MOTU_1338	0	0	0	0	0	0	0	0	0	0	0	0	0	0	0	0	0	25	517	0	0	10	71	30	1565	14	68	6253
BKPN_water_nov15_COI_3_MOTU_1339	23	0	0	0	0	0	0	0	0	0	0	0	0	0	0	0	10	0	0	0	0	0	306	12	391	12	20	0	97.735		Tarebia	Thiaridae		Gastropoda	Mollusca
BKPN_water_nov15_COI_3_MOTU_1340	0	0	0	0	0	0	0	0	0	0	0	0	0	0	0	0	0	0	0	0	1790	0	0	0	0	0	1347	0	97.71		Ergasilus	Ergasilidae	Poecilostomatoida	Maxillopoda	Arthropoda
BKPN_water_nov15_COI_3_MOTU_1341	21	0	82	325	23	0	59	0	0	0	0	41	54	55	0	0	0	0	0	0	0	0	0	0	0	0	0	0	100						Arthropoda
BKPN_water_nov15_COI_3_MOTU_1342	0	0	0	0	0	0	645	0	0	67	54	105	35	0	0	0	0	0	0	0	0	0	10	10	68	23	0	0	90.36						Mollusca
BKPN_water_nov15_COI_3_MOTU_1343	0	0	0	0	0	0	364	11	130	51	76	21	50	0	0	0	0	0	11	12	0	0	37	229	28	22	0	0
BKPN_water_nov15_COI_3_MOTU_1344	14	0	0	0	24	0	14	0	0	0	0	220	0	0	0	0	0	0	0	0	0	0	0	0	0	0	0	0
BKPN_water_nov15_COI_3_MOTU_1345	0	0	0	0	0	0	0	0	0	0	0	0	0	0	0	0	0	0	0	0	0	16	56	13	0	10	0	0
BKPN_water_nov15_COI_3_MOTU_1346	0	0	0	0	17	39	0	0	0	0	0	0	0	0	0	0	0	0	0	0	0	18	51	84	27	93	0	0	90.94						Annelida
BKPN_water_nov15_COI_3_MOTU_1347	0	0	0	0	0	0	2215	0	135	0	39	0	434	0	0	0	0	0	0	0	0	0	0	0	0	0	0	0
BKPN_water_nov15_COI_3_MOTU_1348	12	0	0	0	12	0	768	0	440	321	0	161	143	0	0	0	0	0	0	0	0	0	0	0	0	0	0	0
BKPN_water_nov15_COI_3_MOTU_1349	0	0	0	0	0	34	0	0	0	180	374	115	0	90	0	0	0	0	0	0	0	0	0	0	0	0	0	0	100	Datnioides microlepis	Datnioides	Datnioididae	Lobotiformes	Actinopterygii	Chordata
BKPN_water_nov15_COI_3_MOTU_1350	0	0	0	0	0	0	0	0	44	0	0	198	10	70	0	0	0	0	0	0	0	0	0	0	0	0	0	0	100			Chironomidae	Diptera	Insecta	Arthropoda
BKPN_water_nov15_COI_3_MOTU_1351	0	0	0	0	0	0	0	0	0	0	19	0	0	62	0	0	0	0	0	0	0	0	0	0	0	0	0	0	100	Brachythemis contaminata	Brachythemis	Libellulidae	Odonata	Insecta	Arthropoda
BKPN_water_nov15_COI_3_MOTU_1352	21	35	14	52	31	22	0	129	0	49	0	0	13	10	0	0	0	0	0	0	0	0	0	0	0	0	0	0
BKPN_water_nov15_COI_3_MOTU_1353	72	83	0	72	164	44	72	0	32	174	591	181	549	52	0	0	0	0	0	0	0	0	0	0	0	0	0	0	100	Etroplus suratensis	Etroplus	Cichlidae	Perciformes	Actinopterygii	Chordata
BKPN_water_nov15_COI_3_MOTU_1354	0	0	0	0	0	0	0	0	0	0	0	0	0	0	0	0	124	0	0	0	0	0	24	11	273	11	48	0
BKPN_water_nov15_COI_3_MOTU_1355	0	0	0	0	0	0	0	0	0	0	0	0	0	0	0	0	0	1876	0	0	0	528	0	0	0	0	0	0
BKPN_water_nov15_COI_3_MOTU_1356	0	0	0	0	30	45	0	0	0	0	0	0	0	0	0	0	0	0	0	0	0	0	0	0	0	0	0	0	100		Zavrelimyia	Chironomidae	Diptera	Insecta	Arthropoda
BKPN_water_nov15_COI_3_MOTU_1357	0	0	0	0	35	0	278	27	328	59	0	0	65	0	0	0	0	0	0	0	0	0	0	0	0	0	0	0
BKPN_water_nov15_COI_3_MOTU_1358	0	0	0	0	48	59	0	0	1327	208	85	201	19	0	0	0	0	0	0	0	0	0	0	0	0	0	0	0	100	Glossogobius aureus	Glossogobius	Gobiidae	Perciformes	Actinopterygii	Chordata
BKPN_water_nov15_COI_3_MOTU_1359	0	0	0	0	110	12	514	0	238	0	0	166	82	0	0	0	0	0	0	0	0	0	0	0	0	0	0	0
BKPN_water_nov15_COI_3_MOTU_1360	0	0	0	0	0	0	0	0	0	0	0	0	0	0	0	0	0	0	0	0	0	0	11	0	14	0	0	0
BKPN_water_nov15_COI_3_MOTU_1361	0	17	0	0	0	0	215	0	355	118	182	197	13	0	0	0	0	0	0	0	0	0	0	0	10	0	0	0
BKPN_water_nov15_COI_3_MOTU_1362	0	0	0	0	0	0	289	0	0	0	0	13	13	0	0	0	0	0	0	0	0	0	0	0	0	0	0	0
BKPN_water_nov15_COI_3_MOTU_1363	0	0	0	25	0	0	0	0	0	0	0	0	0	0	0	0	0	0	0	0	0	0	0	0	0	0	0	0
BKPN_water_nov15_COI_3_MOTU_1364	0	0	0	0	0	0	0	0	0	0	0	0	0	47	0	0	0	0	0	0	0	10	0	0	0	0	0	0	100			Dolichopodidae	Diptera	Insecta	Arthropoda
BKPN_water_nov15_COI_3_MOTU_1365	0	19	0	0	107	0	10	0	0	0	0	0	0	0	0	0	0	0	0	0	0	0	0	0	0	0	0	0	100	Aedes albopictus	Aedes	Culicidae	Diptera	Insecta	Arthropoda
BKPN_water_nov15_COI_3_MOTU_1366	0	0	0	0	0	0	8510	0	0	0	0	0	2137	0	0	0	0	0	0	0	0	0	0	0	0	0	0	0
BKPN_water_nov15_COI_3_MOTU_1367	0	0	0	0	0	0	0	0	0	0	0	0	0	0	0	0	11	0	0	0	0	0	33	0	39	0	0	0
BKPN_water_nov15_COI_3_MOTU_1368	0	0	0	0	0	0	9162	0	32	0	0	0	2448	0	0	0	0	0	0	0	0	0	0	0	0	0	0	0
BKPN_water_nov15_COI_3_MOTU_1369	56	15	53	24	112	60	0	83	0	0	0	0	73	0	0	0	0	10	0	0	0	0	12	0	26	0	0	0	100			Phoridae	Diptera	Insecta	Arthropoda
BKPN_water_nov15_COI_3_MOTU_1370	0	0	0	0	0	0	0	0	0	119	0	0	12	202	0	0	0	0	0	0	0	0	0	0	0	0	0	0
BKPN_water_nov15_COI_3_MOTU_1371	0	0	0	0	12	0	0	0	24	343	0	0	0	0	0	0	0	0	0	0	0	0	0	0	0	0	0	0	100		Aeolosoma	Aeolosomatidae	Haplotaxida		Annelida
BKPN_water_nov15_COI_3_MOTU_1372	0	0	0	0	0	0	0	0	2118	0	0	46	0	0	0	0	0	0	0	0	0	0	0	11	0	0	0	0
BKPN_water_nov15_COI_3_MOTU_1373	0	0	0	0	0	0	170	0	0	0	0	0	0	0	0	0	25	0	0	0	0	0	11	127	75	0	0	0	90.53						Annelida
BKPN_water_nov15_COI_3_MOTU_1374	0	0	0	0	0	0	41	0	31	0	0	0	0	0	0	0	0	0	0	0	0	0	0	15	0	0	0	0
BKPN_water_nov15_COI_3_MOTU_1375	0	0	0	0	0	0	0	0	0	0	0	69	0	0	0	0	0	0	0	0	0	0	0	0	0	0	0	0	99.681	Uranotaenia macfarlanei	Uranotaenia	Culicidae	Diptera	Insecta	Arthropoda
BKPN_water_nov15_COI_3_MOTU_1376	0	0	0	0	0	15	0	0	0	59	0	0	0	0	0	0	0	0	0	0	0	0	0	0	0	0	0	0	92.59						Arthropoda
BKPN_water_nov15_COI_3_MOTU_1377	0	0	0	0	0	0	114	0	0	0	0	0	0	0	0	0	0	0	0	0	0	0	0	0	0	0	0	0
BKPN_water_nov15_COI_3_MOTU_1378	0	0	0	0	51	0	45	0	0	0	116	0	0	0	0	0	0	0	0	0	0	0	0	0	0	0	0	0	100	Geophagus altifrons	Geophagus	Cichlidae	Perciformes	Actinopterygii	Chordata
BKPN_water_nov15_COI_3_MOTU_1379	0	0	0	0	0	0	266	0	0	13	0	0	30	0	0	0	0	0	0	0	0	0	0	0	0	0	0	0
BKPN_water_nov15_COI_3_MOTU_1380	0	0	0	0	0	0	0	0	0	0	0	0	0	0	0	0	0	0	0	0	0	0	0	0	0	311	0	0
BKPN_water_nov15_COI_3_MOTU_1381	0	0	0	986	0	0	0	0	0	0	0	0	0	0	0	0	0	0	0	0	0	0	0	0	0	0	0	0	99.367	Polyartha vulgaris	Polyarthra	Synchaetidae	Ploima	Monogononta	Rotifera
BKPN_water_nov15_COI_3_MOTU_1382	0	0	0	0	0	0	0	11	0	0	0	0	25	0	0	0	0	0	0	0	0	0	0	0	0	0	0	0	100			Dolichopodidae	Diptera	Insecta	Arthropoda
BKPN_water_nov15_COI_3_MOTU_1383	0	0	0	0	0	0	0	0	0	19	0	0	40	28	0	0	0	0	0	0	0	0	0	0	0	0	0	0	100			Dolichopodidae	Diptera	Insecta	Arthropoda
BKPN_water_nov15_COI_3_MOTU_1384	0	0	0	0	0	0	413	0	0	0	0	0	0	0	0	0	0	0	0	0	0	0	0	0	0	0	0	0
BKPN_water_nov15_COI_3_MOTU_1385	0	0	0	0	11	0	0	42	0	718	0	0	0	0	0	0	0	0	0	0	0	0	0	0	0	0	0	0
BKPN_water_nov15_COI_3_MOTU_1386	0	0	0	0	0	0	323	0	123	0	0	0	0	0	0	0	0	0	0	0	0	0	0	0	0	0	0	0
BKPN_water_nov15_COI_3_MOTU_1387	0	0	0	0	0	0	0	0	0	0	0	0	53	0	0	0	0	0	0	0	0	0	0	0	0	0	0	0
BKPN_water_nov15_COI_3_MOTU_1388	0	0	0	0	0	0	0	0	81	0	0	0	0	0	0	0	0	0	0	0	0	0	22	47	0	0	0	30
BKPN_water_nov15_COI_3_MOTU_1389	0	0	0	0	0	0	0	0	0	0	0	0	0	35	0	0	0	0	0	0	0	0	0	0	0	0	0	0	100			Stratiomyidae	Diptera	Insecta	Arthropoda
BKPN_water_nov15_COI_3_MOTU_1390	11	0	23	12	0	0	0	35	0	0	0	0	0	0	0	0	0	0	0	0	0	0	0	0	0	0	0	0	100			Dolichopodidae	Diptera	Insecta	Arthropoda
BKPN_water_nov15_COI_3_MOTU_1391	0	0	0	0	0	0	0	10	0	0	39	0	0	0	0	0	0	0	0	0	0	0	0	0	0	0	0	0	100	Pornothemis starrei	Pornothemis	Libellulidae	Odonata	Insecta	Arthropoda	s
BKPN_water_nov15_COI_3_MOTU_1392	0	0	0	0	0	0	0	0	0	0	0	0	31	0	0	0	0	0	0	0	0	0	0	0	0	0	0	0
BKPN_water_nov15_COI_3_MOTU_1393	0	0	0	0	0	0	196	0	0	0	0	0	0	0	0	0	0	0	0	0	0	0	0	0	0	0	0	0
BKPN_water_nov15_COI_3_MOTU_1394	0	0	0	0	0	0	0	0	67	0	0	0	0	0	0	0	0	0	0	0	0	0	0	0	0	0	0	0	100	Tanytarsus oscillans	Tanytarsus	Chironomidae	Diptera	Insecta	Arthropoda
BKPN_water_nov15_COI_3_MOTU_1395	0	0	0	0	0	0	0	0	34	93	0	0	0	0	0	0	0	0	0	0	0	0	0	0	0	0	0	0	99.65	Cichla kelberi	Cichla	Cichlidae	Perciformes	Actinopterygii	Chordata
BKPN_water_nov15_COI_3_MOTU_1396	0	0	0	0	10	0	0	0	0	0	61	0	14	0	0	0	0	0	0	0	0	0	0	0	0	0	0	0	100				Odonata	Insecta	Arthropoda
BKPN_water_nov15_COI_3_MOTU_1397	0	0	0	0	0	0	0	0	0	0	0	0	0	0	0	0	27	0	0	0	0	0	0	0	0	0	0	0
BKPN_water_nov15_COI_3_MOTU_1398	0	0	0	0	0	0	0	0	0	0	0	0	0	0	0	0	12	0	0	0	0	0	0	0	27	0	0	0
BKPN_water_nov15_COI_3_MOTU_1399	0	0	0	0	0	0	0	0	0	0	0	0	0	85	0	0	0	0	0	0	0	0	0	0	0	0	0	0	96.04			Tettigoniidae	Orthoptera	Insecta	Arthropoda
BKPN_water_nov15_COI_3_MOTU_1400	0	0	0	0	0	0	0	0	141	0	0	0	0	0	0	0	0	0	0	0	0	0	0	0	0	0	0	0
BKPN_water_nov15_COI_3_MOTU_1401	27	0	0	21	127	40	0	50	0	35	0	0	27	11	0	0	10	0	0	0	0	0	0	0	28	12	0	0	100			Dolichopodidae	Diptera	Insecta	Arthropoda
BKPN_water_nov15_COI_3_MOTU_1402	21	0	0	0	0	0	0	0	0	0	0	0	0	0	0	0	0	0	0	0	0	0	0	14	0	0	0	0	100	Odontotermes oblongatus	Odontotermes	Termitidae	Isoptera	Insecta	Arthropoda
BKPN_water_nov15_COI_3_MOTU_1403	0	10	15	164	0	0	0	0	0	0	0	0	0	0	0	0	0	0	0	0	0	0	0	0	0	0	0	0
BKPN_water_nov15_COI_3_MOTU_1404	0	0	0	0	47	0	0	0	0	0	0	0	0	0	0	0	0	0	0	0	0	0	0	0	0	0	0	0	100			Phoridae	Diptera	Insecta	Arthropoda
BKPN_water_nov15_COI_3_MOTU_1405	0	0	0	0	0	0	53	0	95	0	0	0	16	0	0	0	0	0	0	0	0	0	0	0	0	0	0	0
BKPN_water_nov15_COI_3_MOTU_1406	0	0	0	0	0	13	0	0	0	0	0	0	0	0	0	0	0	0	0	0	0	0	0	0	26	0	0	0
BKPN_water_nov15_COI_3_MOTU_1407	0	0	21	0	0	0	0	0	0	0	0	0	68	0	0	0	0	0	0	0	0	0	0	0	0	0	0	0	100		Amblypsilopus	Dolichopodidae	Diptera	Insecta	Arthropoda	s
BKPN_water_nov15_COI_3_MOTU_1408	0	0	0	0	48	0	0	0	13	143	0	0	32	0	0	0	0	0	0	0	0	25	18	0	14	0	0	0
BKPN_water_nov15_COI_3_MOTU_1409	0	0	0	0	0	0	0	0	0	0	0	0	0	0	0	0	0	0	0	0	0	0	39	48	0	64	10	0	100	Nais stolci	Nais	Naididae	Haplotaxida		Annelida
BKPN_water_nov15_COI_3_MOTU_1410	0	0	0	0	100	49	439	0	1461	837	85	5077	123	21	254	1806	517	204	430	10	230	46	3777	4015	3357	1134	994	16
BKPN_water_nov15_COI_3_MOTU_1411	0	0	0	0	0	0	11	29	73	0	0	144	0	0	226	17496	10	1270	1878	1092	13626	24	19401	3168	4065	509	2175	23597	100	Amphilophus citrinellus	Amphilophus	Cichlidae	Perciformes	Actinopterygii	Chordata
BKPN_water_nov15_COI_3_MOTU_1412	0	0	0	0	0	0	0	0	0	0	0	0	0	0	0	0	0	0	0	590	12744	3911	1542	1448	1213	1234	179	9202
BKPN_water_nov15_COI_3_MOTU_1413	68	32	33	110	243	91	0	197	0	0	13	0	95	79	0	0	0	0	0	0	0	0	13	0	24	20	0	0	100			Phoridae	Diptera	Insecta	Arthropoda
BKPN_water_nov15_COI_3_MOTU_1414	0	0	0	0	71	20	56	43	0	27	0	0	136	0	0	0	0	0	0	0	0	12	10	17	99	74	0	10	100				Trichoptera	Insecta	Arthropoda
BKPN_water_nov15_COI_3_MOTU_1415	0	0	0	0	0	0	53	15	14	0	69	166	0	380	0	0	0	0	0	0	0	0	0	0	0	0	0	14	100	Polypedilum nubifer	Polypedilum	Chironomidae	Diptera	Insecta	Arthropoda
BKPN_water_nov15_COI_3_MOTU_1416	12	10	0	10	57	0	0	0	953	66	28	51	90	229	780	1378	1205	2092	1946	2143	2443	2684	3014	3035	8515	3088	1127	6595
BKPN_water_nov15_COI_3_MOTU_1417	73	1159	844	378	13832	87	734	2093	185	117	95	123	2679	50	0	0	0	0	0	0	32	12	16	14	0	0	0	0
BKPN_water_nov15_COI_3_MOTU_1418	15	0	0	0	22	32	902	0	1905	66	34	0	260	0	0	0	0	0	0	0	0	0	0	0	0	0	0	0
BKPN_water_nov15_COI_3_MOTU_1419	0	0	0	0	0	0	0	0	0	0	0	0	0	0	0	64	11	0	71	26	0	37	126	479	262	325	34	0
BKPN_water_nov15_COI_3_MOTU_1420	0	0	0	0	200	0	62	0	0	0	0	43	38	0	0	0	0	0	0	0	0	0	0	33	0	38	0	0	100	Pristina leidyi	Pristina	Naididae	Haplotaxida		Annelida
BKPN_water_nov15_COI_3_MOTU_1421	0	0	0	0	56	0	3136	0	285	38	40	26	791	0	0	0	0	0	0	0	0	0	0	0	0	0	0	0
BKPN_water_nov15_COI_3_MOTU_1422	0	0	0	0	0	0	0	0	0	0	0	0	0	0	44	170	69	244	234	275	257	150	248	363	697	427	100	426
BKPN_water_nov15_COI_3_MOTU_1423	146	13	34	35	148	44	2413	0	1313	404	32	495	341	0	0	0	0	0	0	0	0	0	0	55	0	0	0	0
BKPN_water_nov15_COI_3_MOTU_1424	65	26	0	36	26	0	123	0	4403	94	6921	788	2437	20	0	0	0	0	0	0	0	0	0	0	0	0	0	0	100	Polypedilum leei	Polypedilum	Chironomidae	Diptera	Insecta	Arthropoda
BKPN_water_nov15_COI_3_MOTU_1425	0	0	0	0	16	0	0	29	0	0	0	0	0	0	0	0	0	0	0	0	0	0	0	0	0	0	0	0	99.681	Agrionoptera insignis	Agrionoptera	Libellulidae	Odonata	Insecta	Arthropoda
BKPN_water_nov15_COI_3_MOTU_1426	0	0	0	0	0	0	53	0	18	149	0	0	10	0	0	0	0	0	0	0	0	0	0	10	0	0	0	0	100	Melanoides tuberculata	Melanoides	Thiaridae		Gastropoda	Mollusca
BKPN_water_nov15_COI_3_MOTU_1427	0	0	0	0	0	0	0	0	0	0	0	0	0	0	222	20	77	10	26	0	23	110	127	173	596	161	178	24	100	Pyrgophorus platyrachis	Pyrgophorus	Cochliopidae		Gastropoda	Mollusca
BKPN_water_nov15_COI_3_MOTU_1428	0	0	36	18	108	11	29	27	139	65	146	30	22	341	0	0	0	0	0	0	0	0	0	0	0	0	0	0
BKPN_water_nov15_COI_3_MOTU_1429	0	0	0	0	0	0	0	0	0	0	0	0	0	0	0	2729	0	0	0	0	8288	127	355	706	139	774	30	23830
BKPN_water_nov15_COI_3_MOTU_1430	0	0	0	0	0	0	0	0	0	0	0	0	0	59	1912	3833	3388	2196	5097	3715	20398	5406	6147	1002	13866	1684	9033	28644
BKPN_water_nov15_COI_3_MOTU_1431	0	0	0	0	31	0	1916	0	0	57	13940	3040	4987	4593	17	0	37	0	0	667	0	347	0	0	0	0	0	0	99.357				Cyclopoida	Maxillopoda	Arthropoda
BKPN_water_nov15_COI_3_MOTU_1432	0	0	0	0	0	0	0	0	74	0	2411	0	111	0	0	0	0	0	0	0	0	0	0	0	0	0	0	0
BKPN_water_nov15_COI_3_MOTU_1433	0	0	0	0	0	0	0	0	0	9541	0	0	0	0	0	0	0	0	0	0	0	0	0	0	0	0	0	0
BKPN_water_nov15_COI_3_MOTU_1434	0	0	0	0	0	0	0	72	0	0	0	0	0	0	0	0	12	0	0	0	0	0	0	0	0	11	0	0	99.681	Hirudinaria javanica	Hirudinaria	Hirudinidae	Arhynchobdellida	Hirudinida	Annelida
BKPN_water_nov15_COI_3_MOTU_1435	0	0	0	0	13	0	0	0	0	33	0	0	0	0	0	0	0	0	0	0	0	0	0	0	0	0	0	0
BKPN_water_nov15_COI_3_MOTU_1436	45	67	0	14	19	77	0	0	0	0	32	0	113	128	0	0	0	0	0	0	0	0	0	14	68	0	0	0	100	Ngirhaphium sivasothii	Ngirhaphium	Dolichopodidae	Diptera	Insecta	Arthropoda	s
BKPN_water_nov15_COI_3_MOTU_1437	0	0	0	0	0	0	0	0	0	0	0	0	0	0	0	0	0	0	0	0	0	0	0	78	48	29	0	0	100	Kiefferulus tainanus	Kiefferulus	Chironomidae	Diptera	Insecta	Arthropoda
BKPN_water_nov15_COI_3_MOTU_1438	0	0	0	12	0	0	0	0	0	0	0	10	23	69	0	0	0	0	0	0	0	0	0	0	0	0	0	0	100			Libellulidae	Odonata	Insecta	Arthropoda
BKPN_water_nov15_COI_3_MOTU_1439	0	0	0	0	0	0	90	28	226	138	150	11	0	120	0	0	0	0	0	0	0	0	0	0	0	0	0	0
BKPN_water_nov15_COI_3_MOTU_1440	16	0	0	0	0	0	0	0	0	0	118	0	22	49	0	0	0	0	10	0	0	0	0	0	0	0	0	0
BKPN_water_nov15_COI_3_MOTU_1441	0	0	0	0	30	0	0	77	478	58	20	20	11	169	0	0	0	0	0	0	0	0	0	0	25	0	0	0	100	Polypedilum nodosum	Polypedilum	Chironomidae	Diptera	Insecta	Arthropoda
BKPN_water_nov15_COI_3_MOTU_1442	88	50	10	22	17	20	0	19	60	21	297	0	27	113	0	0	0	31	11	0	0	27	0	0	0	0	0	0	100	Neurothemis fluctuans	Neurothemis	Libellulidae	Odonata	Insecta	Arthropoda
BKPN_water_nov15_COI_3_MOTU_1443	0	0	0	0	0	0	0	0	0	15	0	18	0	0	0	0	0	0	0	0	0	0	0	0	0	0	0	0	100	Aethriamanta gracilis	Aethriamanta	Libellulidae	Odonata	Insecta	Arthropoda
BKPN_water_nov15_COI_3_MOTU_1444	0	0	0	0	21	0	0	0	87	24	0	0	0	0	0	0	0	0	0	0	0	0	0	0	0	0	0	0	100						Nemertea
BKPN_water_nov15_COI_3_MOTU_1445	0	0	0	0	41	0	0	0	0	0	0	0	0	0	0	0	0	0	0	0	0	0	0	0	0	0	0	0	99.681		Zavrelimyia	Chironomidae	Diptera	Insecta	Arthropoda
BKPN_water_nov15_COI_3_MOTU_1446	0	0	0	0	0	0	0	0	12	0	0	0	0	0	443	92	0	0	52	0	5769	59	562	215	1823	427	3477	21523	97.41		Mesocyclops	Cyclopidae	Cyclopoida	Maxillopoda	Arthropoda
BKPN_water_nov15_COI_3_MOTU_1447	0	0	0	0	0	0	0	0	0	0	11066	0	4605	0	930	3693	1268	1858	1124	5370	25066	2984	6624	1931	6072	2317	2768	32330
BKPN_water_nov15_COI_3_MOTU_1448	23	0	0	0	0	0	0	0	0	0	0	216	0	74	0	29822	144	172	5548	17205	58	4785	653	632	3933	602	363	83	95.56				Cyclopoida	Maxillopoda	Arthropoda
BKPN_water_nov15_COI_3_MOTU_1449	0	0	0	0	0	0	0	0	0	0	0	0	0	0	0	0	0	0	0	0	0	129	107	0	0	0	0	4003
BKPN_water_nov15_COI_3_MOTU_1450	0	0	0	0	0	0	0	0	0	0	0	0	0	0	48	1681	0	86	244	228	5596	3970	336	260	948	130	2094	21646
BKPN_water_nov15_COI_3_MOTU_1451	0	0	0	0	0	0	64106	0	17	0	0	0	13299	0	0	0	0	0	0	0	0	0	0	0	0	0	0	0
BKPN_water_nov15_COI_3_MOTU_1452	0	0	0	0	0	0	0	0	0	22	24	0	0	63	0	0	0	0	0	0	0	0	0	0	0	0	0	0
BKPN_water_nov15_COI_3_MOTU_1453	51	0	41	47	197	206	0	60	0	0	0	0	21	0	0	0	0	0	0	0	0	0	21	13	24	16	0	0	100			Phoridae	Diptera	Insecta	Arthropoda
BKPN_water_nov15_COI_3_MOTU_1454	0	0	0	0	0	0	0	0	0	0	0	0	0	0	0	0	0	0	0	0	0	12	24	45	51	78	0	0	99.681	Gobiopterus lacustris	Gobiopterus	Gobiidae	Perciformes	Actinopterygii	Chordata
BKPN_water_nov15_COI_3_MOTU_1455	0	0	0	0	0	0	0	16	0	108	121	13	0	34	0	0	0	0	0	0	0	0	0	11	0	10	0	0	100	Pseudagrion microcephalum	Pseudagrion	Coenagrionidae	Odonata	Insecta	Arthropoda
BKPN_water_nov15_COI_3_MOTU_1456	0	17	0	0	107	48	324	0	2557	4586	45	264	77	0	0	0	0	0	0	0	0	10	0	34	0	13	0	123	100	Tanytarsus formosanus	Tanytarsus	Chironomidae	Diptera	Insecta	Arthropoda
BKPN_water_nov15_COI_3_MOTU_1457	0	0	0	11	0	0	0	0	0	99	0	0	19	0	0	0	0	0	10	0	0	0	0	0	0	0	0	0	100	Orthetrum chrysis	Orthetrum	Libellulidae	Odonata	Insecta	Arthropoda	s
BKPN_water_nov15_COI_3_MOTU_1458	25	0	0	0	0	0	12	0	11	0	0	0	28	0	0	0	0	0	0	0	0	0	0	0	0	0	0	0
BKPN_water_nov15_COI_3_MOTU_1459	0	0	0	0	0	0	73	0	0	39	0	0	0	0	0	0	0	0	0	0	0	0	0	0	0	0	0	0	100	Idionyx yolanda	Idionyx	Corduliidae	Odonata	Insecta	Arthropoda	s
BKPN_water_nov15_COI_3_MOTU_1460	0	0	0	0	0	15	0	0	0	0	0	0	0	0	0	0	0	0	0	0	0	0	0	16	0	0	0	0	100			Phoridae	Diptera	Insecta	Arthropoda
BKPN_water_nov15_COI_3_MOTU_1461	0	0	0	0	0	0	0	0	0	0	0	40	0	0	0	0	0	0	0	0	0	0	11	0	0	0	0	0	99.361	Pseudagrion notostigma	Pseudagrion	Coenagrionidae	Odonata	Insecta	Arthropoda	s
BKPN_water_nov15_COI_3_MOTU_1462	0	0	0	29	0	0	0	0	0	0	0	0	0	20	0	0	0	0	0	0	0	0	0	0	0	0	0	0	90.62						Arthropoda
BKPN_water_nov15_COI_3_MOTU_1463	18413	775	727	1033	4719	11128	2787	9720	3317	6391	2965	2877	13342	23102	1237	627	4773	2500	5076	119188	3833	19373	14787	74336	5929	1446	729	3847	99.681		Paratanytarsus	Chironomidae	Diptera	Insecta	Arthropoda
BKPN_water_nov15_COI_3_MOTU_1464	0	0	0	0	0	0	15	0	0	0	42	0	15	0	0	0	0	0	0	0	0	0	0	0	0	0	0	0	100	Pseudagrion australasiae	Pseudagrion	Coenagrionidae	Odonata	Insecta	Arthropoda
BKPN_water_nov15_COI_3_MOTU_1465	10	17	26	0	17	52	150	136	379	325	232	92	25	97	0	0	25	11	67	83	346	0	12	32	189	0	0	109
BKPN_water_nov15_COI_3_MOTU_1466	16	0	14	0	0	0	19	0	49	0	0	17	0	0	2641	31958	822	734	396	804	238198	24881	8976	7911	12552	7103	31246	364681
BKPN_water_nov15_COI_3_MOTU_1467	0	15	0	0	0	23	0	311	0	0	0	0	14	0	0	0	0	0	0	0	0	0	0	0	0	0	0	0	96.62				Cyclopoida	Maxillopoda	Arthropoda
BKPN_water_nov15_COI_3_MOTU_1468	11	0	0	0	0	10	0	0	0	0	0	0	0	0	0	0	0	0	0	0	0	0	0	0	0	0	0	0	100			Dolichopodidae	Diptera	Insecta	Arthropoda
BKPN_water_nov15_COI_3_MOTU_1469	1644	3263	976	614	84	1444	46030	320	27682	166	5921	149	4028	4037	204	23314	497	1636	498	432	25038	6941	781	1238	2329	1638	346	66610
BKPN_water_nov15_COI_3_MOTU_1470	0	0	0	0	0	0	53	0	0	0	0	0	15	0	0	37	0	0	0	0	0	0	0	0	0	0	0	0	98.083		Craspedacusta	Olindiidae	Limnomedusae	Hydrozoa	Cnidaria
BKPN_water_nov15_COI_3_MOTU_1471	24	0	36	10	49	40	0	39	0	45	0	96	239	53	0	0	0	0	46	0	0	0	0	11	0	0	0	0	100	Paraclius serratus	Paraclius	Dolichopodidae	Diptera	Insecta	Arthropoda	s
BKPN_water_nov15_COI_3_MOTU_1472	0	0	0	0	0	0	0	0	336	191	0	50	0	0	0	0	0	0	0	0	0	0	0	0	0	0	0	0	99.359		Gyraulus	Planorbidae		Gastropoda	Mollusca
BKPN_water_nov15_COI_3_MOTU_1473	0	0	0	0	19	35	0	0	0	0	0	0	0	0	0	0	0	0	0	0	0	0	0	0	0	0	0	0	100	Clarias gariepinus	Clarias	Clariidae	Siluriformes	Actinopterygii	Chordata
BKPN_water_nov15_COI_3_MOTU_1474	0	0	0	0	10	0	856	0	247	0	0	0	179	0	0	0	0	0	0	0	0	0	0	0	0	0	0	0
BKPN_water_nov15_COI_3_MOTU_1475	0	0	0	0	14	0	0	0	0	0	0	0	0	0	10	0	0	0	25	31	0	0	0	0	92	0	0	0
BKPN_water_nov15_COI_3_MOTU_1476	56	10	0	17	164	39	106	0	150	350	0	22	43	100	0	0	0	0	0	0	0	0	0	0	0	0	0	0	100		Ablabesmyia	Chironomidae	Diptera	Insecta	Arthropoda
BKPN_water_nov15_COI_3_MOTU_1477	0	0	0	11	0	12	0	0	0	0	0	0	14	142	0	0	0	0	11	0	0	0	0	0	0	0	0	0	90.2						Arthropoda
BKPN_water_nov15_COI_3_MOTU_1478	61	192	75	9976	127	11	39	473	180	32	0	77	182	182	16	10	17	0	13	0	0	0	39	0	0	0	0	0	100	Homo sapiens	Homo	Hominidae	Primates	Mammalia	Chordata
BKPN_water_nov15_COI_3_MOTU_1479	0	0	0	0	0	0	0	0	0	0	0	83	0	0	0	0	0	0	0	0	0	22	0	41	0	65	0	0
BKPN_water_nov15_COI_3_MOTU_1480	0	0	0	0	0	38	159	0	0	0	0	42	59	73	0	0	0	0	0	13	0	0	15	11	0	0	0	0	100	Hercostomus brevidigitalis	Hercostomus	Dolichopodidae	Diptera	Insecta	Arthropoda	s
BKPN_water_nov15_COI_3_MOTU_1481	0	0	0	0	0	0	10	0	0	0	0	0	0	0	0	267	0	146	17	129	555	101	65	100	290	74	34	1493
BKPN_water_nov15_COI_3_MOTU_1482	9681	6254	7003	8663	20232	19526	33403	23048	58528	55143	22170	38585	13596	41364	0	0	0	0	0	0	124	0	48	90	36	0	0	59
BKPN_water_nov15_COI_3_MOTU_1483	25	30	42	10	151	17	0	20	0	0	0	0	0	0	0	0	0	0	0	0	0	0	0	20	0	0	0	0	100			Phoridae	Diptera	Insecta	Arthropoda
BKPN_water_nov15_COI_3_MOTU_1484	389	40	0	0	27	26	94	17	96	41	40	703	65	101	0	144	28	17	52	12	10	7488	9943	16057	3834	8413	1719	42	100	Heterotilapia buttikoferi	Heterotilapia	Cichlidae	Perciformes	Actinopterygii	Chordata
BKPN_water_nov15_COI_3_MOTU_1485	46	0	0	11	19	14	4974	0	1128	215	183	20	961	0	0	0	0	0	0	0	0	0	0	0	0	0	0	0
BKPN_water_nov15_COI_3_MOTU_1486	15	0	0	0	0	0	0	0	0	32	0	61	31	24	0	0	0	0	0	0	0	0	0	0	0	0	0	0	100				Odonata	Insecta	Arthropoda
BKPN_water_nov15_COI_3_MOTU_1487	411	40	13	0	133	31	337	47	154	79	57	1165	57	325	12	10	59	23	11	72	0	15455	16023	26959	6333	18535	2402	93	99.66	Rhinogobius giurinus	Rhinogobius	Gobiidae	Perciformes	Actinopterygii	Chordata
BKPN_water_nov15_COI_3_MOTU_1488	0	0	0	0	0	0	0	0	0	140	0	83	0	0	0	0	0	0	0	0	0	0	0	0	0	0	0	0
BKPN_water_nov15_COI_3_MOTU_1489	0	0	0	0	0	0	0	0	177	0	0	40	0	0	0	0	0	0	0	0	0	0	0	0	0	0	0	0
BKPN_water_nov15_COI_3_MOTU_1490	0	0	0	0	0	0	0	0	122	84	0	0	0	0	0	0	0	0	0	0	0	0	0	0	0	0	0	0
BKPN_water_nov15_COI_3_MOTU_1491	0	0	11	17	0	0	0	0	0	0	0	0	0	0	0	0	0	0	0	0	0	0	0	0	0	0	0	0	90.07						Arthropoda
BKPN_water_nov15_COI_3_MOTU_1492	0	0	0	0	0	0	28	10	12	74	18	83	0	256	0	0	0	0	0	0	0	0	0	0	0	14	0	11	100	Tanytarsus ovatus	Tanytarsus	Chironomidae	Diptera	Insecta	Arthropoda
BKPN_water_nov15_COI_3_MOTU_1493	0	0	0	0	0	61	45	24	0	25	0	0	20	74	0	0	1732	0	0	3961	0	11	10	0	12	0	0	32	97.38	Diaphanosoma dubium	Diaphanosoma	Sididae	Diplostraca	Branchiopoda	Arthropoda
BKPN_water_nov15_COI_3_MOTU_1494	0	0	0	11	0	0	0	0	0	0	0	0	25	0	0	0	0	0	0	0	0	0	0	0	0	0	0	0	99.681			Dolichopodidae	Diptera	Insecta	Arthropoda
BKPN_water_nov15_COI_3_MOTU_1495	0	0	0	0	0	0	0	0	0	0	0	0	0	0	0	0	0	0	0	0	0	10	14	18	0	0	0	0
BKPN_water_nov15_COI_3_MOTU_1496	0	0	0	0	34	10	0	21	20	33	0	0	29	44	0	0	0	0	0	0	0	0	0	0	21	0	0	0	100	Paraclius crassatus	Paraclius	Dolichopodidae	Diptera	Insecta	Arthropoda	s
BKPN_water_nov15_COI_3_MOTU_1497	0	0	0	0	0	0	0	0	0	0	0	0	0	0	0	3695	28	0	168	150	4625	93	518	871	416	77	143	25
BKPN_water_nov15_COI_3_MOTU_1498	11	0	0	15	41	0	2017	0	1220	47	45	102	540	23	0	11	0	0	0	0	0	0	23	0	57	0	0	0
BKPN_water_nov15_COI_3_MOTU_1499	429	105	113	89	78	10	317	295	153	23	84	1221	453	704	34	49	46	51	10	116	47	187646	170797	219728	58668	191156	20744	191	100	Paraneetroplus melanurus	Paraneetroplus	Cichlidae	Perciformes	Actinopterygii	Chordata
BKPN_water_nov15_COI_3_MOTU_1500	0	0	0	0	0	0	0	0	0	0	23	0	0	0	0	0	0	0	23	0	0	0	0	0	55	0	0	0	90.24						Mollusca
BKPN_water_nov15_COI_3_MOTU_1501	0	0	0	0	0	0	48	0	0	0	0	0	0	0	0	0	0	0	0	0	0	0	0	0	0	0	0	0
BKPN_water_nov15_COI_3_MOTU_1502	0	0	0	0	0	0	0	0	0	0	0	283	0	0	0	0	0	0	0	0	0	0	0	0	0	0	0	0
BKPN_water_nov15_COI_3_MOTU_1503	0	0	0	0	12	0	0	0	0	0	0	0	20	0	0	0	0	0	0	0	0	0	0	0	0	10	0	0	100			Dolichopodidae	Diptera	Insecta	Arthropoda
BKPN_water_nov15_COI_3_MOTU_1504	11	0	10	0	0	0	0	45	0	0	0	0	13	0	0	0	0	0	0	0	0	0	0	0	0	0	0	0
BKPN_water_nov15_COI_3_MOTU_1505	0	0	0	0	0	0	0	0	0	0	0	134	0	0	639	8004	388	249	294	0	11	10175	1748	1469	2754	520	844	102102
BKPN_water_nov15_COI_3_MOTU_1506	15	0	0	0	178	18	967	0	237	98	164	894	180	0	0	0	0	0	12	11	0	11	65	59	17	48	0	0	100	Hydra vulgaris	Hydra	Hydridae	Anthoathecata	Hydrozoa	Cnidaria
BKPN_water_nov15_COI_3_MOTU_1507	0	0	11296	0	8484	77	213	27	9541	51	51	0	32	598	0	0	0	0	0	0	0	0	0	0	0	0	0	0
BKPN_water_nov15_COI_3_MOTU_1508	50	10	0	0	31	119	0	0	0	121	0	0	139	138	0	0	41	0	23	0	0	0	0	0	55	0	11	0	100	Paraclius digitatus	Paraclius	Dolichopodidae	Diptera	Insecta	Arthropoda	s
BKPN_water_nov15_COI_3_MOTU_1509	55	29	0	27	196	12	0	0	351	164	193	1113	390	0	13	0	0	11	0	0	0	3878	3264	6433	1653	4728	631	0
BKPN_water_nov15_COI_3_MOTU_1510	0	0	0	0	0	0	0	0	0	0	0	0	0	0	0	0	0	0	0	0	0	0	20	0	27	0	0	0
BKPN_water_nov15_COI_3_MOTU_1511	0	0	0	0	0	22	0	0	0	0	0	45	23	0	0	0	0	0	0	0	0	18	18	19	0	35	0	0	91.67						Annelida
BKPN_water_nov15_COI_3_MOTU_1512	10	0	0	0	29	0	0	0	0	0	0	30	24	0	917	1339	2011	1331	4441	4162	3521	2637	3819	5287	9370	3417	1754	7680
BKPN_water_nov15_COI_3_MOTU_1513	0	0	0	0	0	51	0	11	575	442	0	11	0	0	0	0	0	0	0	0	0	0	0	0	0	0	0	0
BKPN_water_nov15_COI_3_MOTU_1514	0	0	0	0	0	0	0	0	28	0	24	0	0	0	0	0	0	0	0	0	0	0	0	0	0	0	0	0
BKPN_water_nov15_COI_3_MOTU_1515	0	0	0	0	16	0	0	0	0	0	0	0	13	0	0	0	0	0	0	0	0	0	13	0	0	0	0	0	100			Dolichopodidae	Diptera	Insecta	Arthropoda
BKPN_water_nov15_COI_3_MOTU_1516	0	0	0	0	16	0	0	0	54	46	0	0	0	0	0	0	0	0	0	0	0	0	0	0	0	0	0	0
