# Supplementary material for: Next-generation freshwater bioassessment: eDNA metabarcoding with a conserved metazoan primer reveals species-rich and reservoir-specific communities
Source: R Soc Open Sci. 2016 Nov 30;3(11):160635. doi: 10.1098/rsos.160635 (PMC5180151; doi:10.1098/rsos.160635)
Supplement: Supplementary_File_2 [file rsos160635supp3.xlsx]

## Sheet: All MOTUs
	Compared to Bedok	Compared to Pandan
BK1B	0.837766	0.870229
BK1S	0.909574	0.915323
BK2B	0.920213	0.935743
BK2S	0.87766	0.910853
BK3B	0.731383	0.864865
BK3S	0.800532	0.860294
BK4B	0.718085	0.870861
BK4S	0.856383	0.896947
BK5B	0.718085	0.859532
BK5S	0.720745	0.85906
BK6B	0.81383	0.87037
BK6S	0.75266	0.849123
BK7B	0.654255	0.822581
BK7S	0.81383	0.878676
PN1B	0.950262	0.893617
PN1S	0.940415	0.859574
PN2B	0.93299	0.838298
PN2S	0.945736	0.86383
PN3B	0.915601	0.795745
PN3S	0.93299	0.838298
PN4B	0.945876	0.859574
PN4S	0.911839	0.761702
PN5B	0.884706	0.582979
PN5S	0.872642	0.565957
PN6B	0.874419	0.540426
PN6S	0.896386	0.651064
PN7B	0.938776	0.829787
PN7S	0.92602	0.808511
(BB) Bedok Samples compared to Bedok Profile					(PB) Pandan Samples compared to Bedok Profile
Mean	0.794643				Mean	0.91919
Upper bound (SEM)	0.815464				Upper bound (SEM)	0.926185
Lower bound (SEM)	0.773822				Lower bound (SEM)	0.912194
(BP) Bedok Samples compared to Pandan Profile					(PP) Pandan Samples compared to Pandan Profile
Mean	0.876033				Mean	0.763526
Upper bound (SEM)	0.88365				Upper bound (SEM)	0.79532
Lower bound (SEM)	0.868415				Lower bound (SEM)	0.731732

## Sheet: MOTUs in >=7 sites
	Compared to Bedok	Compared to Pandan
BK1B	0.933747	0.972222
BK1S	0.946004	0.98044
BK2B	0.956897	0.985258
BK2S	0.945148	0.988208
BK3B	0.916016	0.974576
BK3S	0.931313	0.979955
BK4B	0.939394	0.974843
BK4S	0.94824	0.983721
BK5B	0.931298	0.972689
BK5S	0.920849	0.979079
BK6B	0.93279	0.975113
BK6S	0.935798	0.962963
BK7B	0.918519	0.971944
BK7S	0.939271	0.975113
PN1B	0.980851	0.951157
PN1S	0.981172	0.933333
PN2B	0.975	0.950125
PN2S	0.976842	0.935897
PN3B	0.971311	0.933168
PN3S	0.977131	0.934177
PN4B	0.981172	0.933333
PN4S	0.973843	0.92402
PN5B	0.966292	0.928731
PN5S	0.964618	0.92936
PN6B	0.959259	0.930283
PN6S	0.971209	0.931034
PN7B	0.981443	0.926396
PN7S	0.977459	0.93
(BB) Bedok Samples compared to Bedok Profile					(PB) Pandan Samples compared to Bedok Profile
Mean	0.935377				Mean	0.974114
Upper bound (SEM)	0.938392				Upper bound (SEM)	0.975887
Lower bound (SEM)	0.932363				Lower bound (SEM)	0.972342
(BP) Bedok Samples compared to Pandan Profile					(PP) Pandan Samples compared to Pandan Profile
Mean	0.976866				Mean	0.933644
Upper bound (SEM)	0.978534				Upper bound (SEM)	0.935668
Lower bound (SEM)	0.975198				Lower bound (SEM)	0.93162
